# Supplementary material for: Comparative Genomics Reveals a Single Nucleotide Deletion in pksP That Results in White-Spore Phenotype in Natural Variants of Aspergillus fumigatus
Source: Front Fungal Biol. 2022 Jun 7;3:897954. doi: 10.3389/ffunb.2022.897954 (PMC10512363; doi:10.3389/ffunb.2022.897954)
Supplement: Supplementary file 1 [file DataSheet_1.xlsx]

## Sheet: Data Sheet S1
Data Sheet S1. White-spore candidate variants.
Chromosome	Position	Af293	IFM59985	IFM47072	IP_23	IP_24
Chr1_A_fumigatus_Af293	46297	CTTTTCG	CTTTTCG	CTTTTCG	CGTTTTCG	CGTTTTCG
Chr1_A_fumigatus_Af293	46395	G	G	G	A	A
Chr1_A_fumigatus_Af293	177882	A	A	A	G	G
Chr1_A_fumigatus_Af293	177984	A	A	A	G	G
Chr1_A_fumigatus_Af293	178029	T	T	T	C	C
Chr1_A_fumigatus_Af293	182870	AAT	AAT	AAT	AGAT	AGAT
Chr1_A_fumigatus_Af293	183036	GG	GG	GG	AA	AA
Chr1_A_fumigatus_Af293	183119	T	T	T	A	A
Chr1_A_fumigatus_Af293	183135	G	G	G	A	A
Chr1_A_fumigatus_Af293	183141	T	T	T	C	C
Chr1_A_fumigatus_Af293	183881	CC	CC	CC	TT	TT
Chr1_A_fumigatus_Af293	183909	C	C	C	T	T
Chr1_A_fumigatus_Af293	183918	G	G	G	A	A
Chr1_A_fumigatus_Af293	184059	T	T	T	C	C
Chr1_A_fumigatus_Af293	184123	GAA	GAA	GAA	AAT	AAT
Chr1_A_fumigatus_Af293	184134	G	G	G	C	C
Chr1_A_fumigatus_Af293	329677	A	A	A	G	G
Chr1_A_fumigatus_Af293	395795	C	C	C	T	T
Chr1_A_fumigatus_Af293	401061	G	G	G	T	T
Chr1_A_fumigatus_Af293	413523	C	C	C	T	T
Chr1_A_fumigatus_Af293	415028	TGGGGGGGGAAGAT	TGGGGGGGGGGAGAT	TGGGGGGGGGGAGAT	TGGGGGGGGGAAGAT	TGGGGGGGGGAAGAT
Chr1_A_fumigatus_Af293	418949	T	T	T	C	C
Chr1_A_fumigatus_Af293	461786	G	G	G	C	C
Chr1_A_fumigatus_Af293	485181	C	C	C	T	T
Chr1_A_fumigatus_Af293	519487	T	T	T	C	C
Chr1_A_fumigatus_Af293	534168	A	A	A	G	G
Chr1_A_fumigatus_Af293	537045	G	G	G	T	T
Chr1_A_fumigatus_Af293	543804	G	G	G	A	A
Chr1_A_fumigatus_Af293	547769	G	G	G	A	A
Chr1_A_fumigatus_Af293	548288	A	A	A	G	G
Chr1_A_fumigatus_Af293	551519	CATCG	TATCA	TATCA	CATCA	CATCA
Chr1_A_fumigatus_Af293	551819	A	A	A	G	G
Chr1_A_fumigatus_Af293	552087	A	A	A	G	G
Chr1_A_fumigatus_Af293	558757	T	T	T	C	C
Chr1_A_fumigatus_Af293	559254	A	A	A	T	T
Chr1_A_fumigatus_Af293	582767	T	T	T	A	A
Chr1_A_fumigatus_Af293	599499	C	C	C	T	T
Chr1_A_fumigatus_Af293	600291	G	G	G	A	A
Chr1_A_fumigatus_Af293	608936	G	G	G	A	A
Chr1_A_fumigatus_Af293	610368	C	C	C	T	T
Chr1_A_fumigatus_Af293	632419	A	A	A	C	C
Chr1_A_fumigatus_Af293	636730	A	A	A	C	C
Chr1_A_fumigatus_Af293	644879	C	C	C	G	G
Chr1_A_fumigatus_Af293	652597	T	T	T	C	C
Chr1_A_fumigatus_Af293	657989	C	C	C	T	T
Chr1_A_fumigatus_Af293	672594	G	G	G	C	C
Chr1_A_fumigatus_Af293	678752	G	G	G	C	C
Chr1_A_fumigatus_Af293	682024	TTTTCCC	TTTTTATTTCCC	TTTTTATTTCCC	TTTTATTTCCC	TTTTATTTCCC
Chr1_A_fumigatus_Af293	688803	CGGGTTGGGGGGGGGGAGCGA	CGGGGGGGGGAA	CGGGGGGGGGAA	CGGGGGGGGAA	CGGGGGGGGAA
Chr1_A_fumigatus_Af293	691796	A	A	A	G	G
Chr1_A_fumigatus_Af293	692603	TG	TA	TA	TAA	TAA
Chr1_A_fumigatus_Af293	693185	C	C	C	G	G
Chr1_A_fumigatus_Af293	697055	ATC	ATC	ATC	ATTC	ATTC
Chr1_A_fumigatus_Af293	700546	T	T	T	A	A
Chr1_A_fumigatus_Af293	701194	A	A	A	G	G
Chr1_A_fumigatus_Af293	709570	A	A	A	C	C
Chr1_A_fumigatus_Af293	719282	C	C	C	G	G
Chr1_A_fumigatus_Af293	721083	G	G	G	T	T
Chr1_A_fumigatus_Af293	721856	C	C	C	T	T
Chr1_A_fumigatus_Af293	723303	C	C	C	T	T
Chr1_A_fumigatus_Af293	724501	G	G	G	A	A
Chr1_A_fumigatus_Af293	728040	G	G	G	C	C
Chr1_A_fumigatus_Af293	730662	T	T	T	G	G
Chr1_A_fumigatus_Af293	772415	G	G	G	A	A
Chr1_A_fumigatus_Af293	773013	TCCCCCCTTTTTT	TCCCCCCTTTTTT	TCCCCCCTTTTTT	TCCCCCCCTTTTTT	TCCCCCCCTTTTTT
Chr1_A_fumigatus_Af293	775064	C	C	C	T	T
Chr1_A_fumigatus_Af293	800385	CCC	CCC	CCC	GTT	GTT
Chr1_A_fumigatus_Af293	801987	GAT	GAT	GAT	GT	GT
Chr1_A_fumigatus_Af293	803804	ACCCCCCCTTA	ACCCCCCCTTA	ACCCCCCCTTA	ACCCCCCCCTTA	ACCCCCCCCTTA
Chr1_A_fumigatus_Af293	807663	GT	GT	GT	AA	AA
Chr1_A_fumigatus_Af293	827131	C	C	C	T	T
Chr1_A_fumigatus_Af293	835261	GAAAAAAAAAAAAAAAAAATAAAGAGAAAATGATATC	GAAAAAAAAAAAAAATAAAGAGAAAATGATATC	GAAAAAAAAAAAAAATAAAGAGAAAATGATATC	GAAAAAAAAAAAAAAATAAAGAGAAAATGATATC	GAAAAAAAAAAAAAAATAAAGAGAAAATGATATC
Chr1_A_fumigatus_Af293	843460	G	G	G	A	A
Chr1_A_fumigatus_Af293	845893	A	A	A	T	T
Chr1_A_fumigatus_Af293	846964	T	T	T	A	A
Chr1_A_fumigatus_Af293	848491	TCGGGTATTATTTCGTGTGGC	TCGGGTATTATTTCGTGTGGC	TCGGGTATTATTTCGTGTGGC	TCGGGTATTATTTCGTGTGGCGGGTATTATTTCGTGTGGC	TCGGGTATTATTTCGTGTGGCGGGTATTATTTCGTGTGGC
Chr1_A_fumigatus_Af293	859356	G	G	G	A	A
Chr1_A_fumigatus_Af293	860866	T	T	T	C	C
Chr1_A_fumigatus_Af293	871310	C	C	C	G	G
Chr1_A_fumigatus_Af293	907036	G	G	G	T	T
Chr1_A_fumigatus_Af293	908135	C	C	C	T	T
Chr1_A_fumigatus_Af293	910443	ACTC	ACTC	ACTC	AC	AC
Chr1_A_fumigatus_Af293	913639	G	G	G	A	A
Chr1_A_fumigatus_Af293	915156	C	C	C	A	A
Chr1_A_fumigatus_Af293	916660	C	C	C	T	T
Chr1_A_fumigatus_Af293	917198	TTTTTTCCCTTTTTTTTTAA	TTTTTTTTTTAA	TTTTTTTTTTAA	TTTTTTTTTTTAA	TTTTTTTTTTTAA
Chr1_A_fumigatus_Af293	918446	C	C	C	T	T
Chr1_A_fumigatus_Af293	919667	C	C	C	A	A
Chr1_A_fumigatus_Af293	923619	C	C	C	T	T
Chr1_A_fumigatus_Af293	926216	TCATCCATCCATCCATCC	TCATCCATCCATCCATCCATCCATCCATCC	TCATCCATCCATCCATCCATCCATCCATCC	TCATCCATCCATCCATCCATCCATCC	TCATCCATCCATCCATCCATCCATCC
Chr1_A_fumigatus_Af293	926482	G	G	G	T	T
Chr1_A_fumigatus_Af293	926504	G	G	G	C	C
Chr1_A_fumigatus_Af293	928764	GAGA	AGGC	AGGC	AAGC	AAGC
Chr1_A_fumigatus_Af293	935015	GAAAAAAAAAAAAATAAAATAAAAAAAAATAAAAAATAAAAGAAAAACAAAATTAGAATTAAAAATGAAGATG	GAAAAAAAAAAAAATAAAATAAAAAAAAAATAAAAAATAAAAGAAAAACAAAATTAGAATTAAAAATGAAGATG	GAAAAAAAAAAAAATAAAATAAAAAAAAAATAAAAAATAAAAGAAAAACAAAATTAGAATTAAAAATGAAGATG	GAAAAAAAAAAAAAATAAAATAAAAAAAAATAAAAAATAAAAGAAAAACAAAATTAGAATTAAAAATGAAGATG	GAAAAAAAAAAAAAATAAAATAAAAAAAAATAAAAAATAAAAGAAAAACAAAATTAGAATTAAAAATGAAGATG
Chr1_A_fumigatus_Af293	938306	C	C	C	G	G
Chr1_A_fumigatus_Af293	943392	G	G	G	T	T
Chr1_A_fumigatus_Af293	943529	C	C	C	A	A
Chr1_A_fumigatus_Af293	943573	A	A	A	T	T
Chr1_A_fumigatus_Af293	945316	T	T	T	C	C
Chr1_A_fumigatus_Af293	945575	CAAAAAAAAAAAAAAAAAAAAAAAACAACCACAAAAGACTCAG	CAAAAAAAAAAAAAAAAAAAAAAAACAACCACAAAAGACTCAG	CAAAAAAAAAAAAAAAAAAAAAAAACAACCACAAAAGACTCAG	CAAAAAAAAAAAAAAAAACAACCACAAAAGACTCAG	CAAAAAAAAAAAAAAAAACAACCACAAAAGACTCAG
Chr1_A_fumigatus_Af293	947977	T	T	T	C	C
Chr1_A_fumigatus_Af293	955649	C	C	C	T	T
Chr1_A_fumigatus_Af293	1057759	G	G	G	A	A
Chr1_A_fumigatus_Af293	1088630	G	G	G	A	A
Chr1_A_fumigatus_Af293	1176781	T	T	T	C	C
Chr1_A_fumigatus_Af293	1176921	A	A	A	G	G
Chr1_A_fumigatus_Af293	1177629	G	G	G	A	A
Chr1_A_fumigatus_Af293	1178339	T	T	T	C	C
Chr1_A_fumigatus_Af293	1180828	CA	TG	TG	TA	TA
Chr1_A_fumigatus_Af293	1180838	CCTG	CCTG	CCTG	CCTA	CCTA
Chr1_A_fumigatus_Af293	1181259	G	G	G	A	A
Chr1_A_fumigatus_Af293	1184478	T	T	T	C	C
Chr1_A_fumigatus_Af293	1184488	CAC	CAC	CAC	TAT	TAT
Chr1_A_fumigatus_Af293	1184542	A	A	A	G	G
Chr1_A_fumigatus_Af293	1253477	CAT	TAT	TAT	TAC	TAC
Chr1_A_fumigatus_Af293	1253495	T	T	T	C	C
Chr1_A_fumigatus_Af293	1253505	T	T	T	C	C
Chr1_A_fumigatus_Af293	1259251	G	G	G	A	A
Chr1_A_fumigatus_Af293	1296993	G	G	G	C	C
Chr1_A_fumigatus_Af293	1304784	T	T	T	C	C
Chr1_A_fumigatus_Af293	1357542	GCCCAAA	GCCCAAA	GCCCAAA	GCCAAA	GCCAAA
Chr1_A_fumigatus_Af293	1623455	C	C	C	T	T
Chr1_A_fumigatus_Af293	1649671	T	T	T	C	C
Chr1_A_fumigatus_Af293	1656172	T	T	T	C	C
Chr1_A_fumigatus_Af293	1743836	G	G	G	A	A
Chr1_A_fumigatus_Af293	1772600	A	A	A	T	T
Chr1_A_fumigatus_Af293	1776355	G	G	G	C	C
Chr1_A_fumigatus_Af293	1782058	T	T	T	C	C
Chr1_A_fumigatus_Af293	1783150	G	G	G	A	A
Chr1_A_fumigatus_Af293	1793508	C	C	C	A	A
Chr1_A_fumigatus_Af293	1814286	GGACAAAAGAAAAGACAAAAGAAAAG	GGACAAAAGAAAAGACAAAAGAAAAG	GGACAAAAGAAAAGACAAAAGAAAAG	AGACAAAAGAAAAGACAAAAGAAAAG	AGACAAAAGAAAAGACAAAAGAAAAG
Chr1_A_fumigatus_Af293	1839599	ATTCG	ATTCG	ATTCG	ATTTCG	ATTTCG
Chr1_A_fumigatus_Af293	1857264	C	C	C	T	T
Chr1_A_fumigatus_Af293	1858060	A	A	A	G	G
Chr1_A_fumigatus_Af293	1859932	C	C	C	T	T
Chr1_A_fumigatus_Af293	1867167	A	A	A	G	G
Chr1_A_fumigatus_Af293	1867943	G	G	G	A	A
Chr1_A_fumigatus_Af293	1875455	C	C	C	A	A
Chr1_A_fumigatus_Af293	1884780	T	T	T	C	C
Chr1_A_fumigatus_Af293	1888426	AG	AG	AG	TA	TA
Chr1_A_fumigatus_Af293	1890015	CGAGGAGGAGGAGGAGGAGGAGGAGGAGC	CGAGGAGGAGGAGGAGGAGGAGC	CGAGGAGGAGGAGGAGGAGGAGC	CGAGGAGGAGGAGGAGGAGGAGGAGC	CGAGGAGGAGGAGGAGGAGGAGGAGC
Chr1_A_fumigatus_Af293	1891447	G	G	G	A	A
Chr1_A_fumigatus_Af293	1897547	C	C	C	A	A
Chr1_A_fumigatus_Af293	1919202	ATTTTTTTTTGTTCA	ATTTTTTTTTTTTTGTTCA	ATTTTTTTTTTTTTGTTCA	ATTTTTTTTTTTTGTTCA	ATTTTTTTTTTTTGTTCA
Chr1_A_fumigatus_Af293	1926009	C	C	C	T	T
Chr1_A_fumigatus_Af293	1927682	T	T	T	G	G
Chr1_A_fumigatus_Af293	1940441	C	C	C	T	T
Chr1_A_fumigatus_Af293	1943865	G	G	G	A	A
Chr1_A_fumigatus_Af293	1948740	GAGAAGAAGGAAGAAGGT	GAGAAGAAGGAAGAAGGT	GAGAAGAAGGAAGAAGGT	GAGAAGGAAGAAGGT	GAGAAGGAAGAAGGT
Chr1_A_fumigatus_Af293	1970393	T	T	T	C	C
Chr1_A_fumigatus_Af293	1996951	C	C	C	G	G
Chr1_A_fumigatus_Af293	2000277	G	G	G	A	A
Chr1_A_fumigatus_Af293	2001065	G	G	G	A	A
Chr1_A_fumigatus_Af293	2002477	G	G	G	A	A
Chr1_A_fumigatus_Af293	2002501	T	T	T	C	C
Chr1_A_fumigatus_Af293	2008006	T	T	T	C	C
Chr1_A_fumigatus_Af293	2010065	C	C	C	T	T
Chr1_A_fumigatus_Af293	2010526	T	T	T	C	C
Chr1_A_fumigatus_Af293	2010908	C	C	C	A	A
Chr1_A_fumigatus_Af293	2011116	C	C	C	T	T
Chr1_A_fumigatus_Af293	2011470	ATTTAATC	ATTTAATC	ATTTAATC	ATTTTAATC	ATTTTAATC
Chr1_A_fumigatus_Af293	2018058	G	G	G	A	A
Chr1_A_fumigatus_Af293	2025469	A	A	A	G	G
Chr1_A_fumigatus_Af293	2031582	T	T	T	C	C
Chr1_A_fumigatus_Af293	2039018	T	T	T	G	G
Chr1_A_fumigatus_Af293	2039754	CACT	TACC	TACC	CACC	CACC
Chr1_A_fumigatus_Af293	2039801	T	T	T	C	C
Chr1_A_fumigatus_Af293	2039860	GAAAAAAAACATC	GAAAAAAACATC	GAAAAAAACATC	GAAAAAAATATC	GAAAAAAATATC
Chr1_A_fumigatus_Af293	2039950	TATGT	TATGT	TATGT	TATGC	TATGC
Chr1_A_fumigatus_Af293	2039966	CTACT	CTACT	CTACT	CTGCC	CTGCC
Chr1_A_fumigatus_Af293	2039989	ATATAGC	ATACAGT	ATACAGT	ATATAGT	ATATAGT
Chr1_A_fumigatus_Af293	2040055	CATCTTA	TATCCTA	TATCCTA	CATCCTA	CATCCTA
Chr1_A_fumigatus_Af293	2040096	TGCTA	TACTG	TACTG	TGCTG	TGCTG
Chr1_A_fumigatus_Af293	2040144	A	A	A	G	G
Chr1_A_fumigatus_Af293	2040163	C	C	C	T	T
Chr1_A_fumigatus_Af293	2040246	GT	GC	GC	AC	AC
Chr1_A_fumigatus_Af293	2040303	A	A	A	G	G
Chr1_A_fumigatus_Af293	2040318	A	A	A	G	G
Chr1_A_fumigatus_Af293	2040342	AT	GT	GT	GC	GC
Chr1_A_fumigatus_Af293	2040429	T	T	T	C	C
Chr1_A_fumigatus_Af293	2040486	T	T	T	C	C
Chr1_A_fumigatus_Af293	2040487	ATACAGA	ATATAGG	ATATAGG	ATACAGG	ATACAGG
Chr1_A_fumigatus_Af293	2040546	A	A	A	G	G
Chr1_A_fumigatus_Af293	2040615	C	C	C	T	T
Chr1_A_fumigatus_Af293	2040702	C	C	C	T	T
Chr1_A_fumigatus_Af293	2040747	C	C	C	T	T
Chr1_A_fumigatus_Af293	2040912	C	C	C	T	T
Chr1_A_fumigatus_Af293	2041145	T	T	T	C	C
Chr1_A_fumigatus_Af293	2041267	T	T	T	C	C
Chr1_A_fumigatus_Af293	2041295	CTG	TTA	TTA	CTA	CTA
Chr1_A_fumigatus_Af293	2041364	T	T	T	C	C
Chr1_A_fumigatus_Af293	2041365	ATG	ATG	ATG	ATA	ATA
Chr1_A_fumigatus_Af293	2041462	GTCTGCCT	ATCTGCCC	ATCTGCCC	ATCTACCC	ATCTACCC
Chr1_A_fumigatus_Af293	2041483	TAT	TAC	TAC	CAC	CAC
Chr1_A_fumigatus_Af293	2041491	A	A	A	G	G
Chr1_A_fumigatus_Af293	2041513	CACATAT	TACACAT	TACACAT	CACACAC	CACACAC
Chr1_A_fumigatus_Af293	2041561	T	T	T	C	C
Chr1_A_fumigatus_Af293	2041647	T	T	T	C	C
Chr1_A_fumigatus_Af293	2041663	TAGTG	TAGTG	TAGTG	CAGTA	CAGTA
Chr1_A_fumigatus_Af293	2041676	G	G	G	A	A
Chr1_A_fumigatus_Af293	2041681	C	C	C	T	T
Chr1_A_fumigatus_Af293	2046871	C	C	C	T	T
Chr1_A_fumigatus_Af293	2050076	C	C	C	A	A
Chr1_A_fumigatus_Af293	2057617	T	T	T	C	C
Chr1_A_fumigatus_Af293	2058592	T	T	T	C	C
Chr1_A_fumigatus_Af293	2060721	CGGTGGTGGTGGTGGTGGTC	CGGTGGTGGTGGTGGTGGTC	CGGTGGTGGTGGTGGTGGTC	CGGTGGTGGTGGTGGTGGTGGTC	CGGTGGTGGTGGTGGTGGTGGTC
Chr1_A_fumigatus_Af293	2066789	G	G	G	A	A
Chr1_A_fumigatus_Af293	2083598	T	T	T	C	C
Chr1_A_fumigatus_Af293	2083818	C	C	C	T	T
Chr1_A_fumigatus_Af293	2091248	AGGGGGGGGGGAAAGAAAT	AGGGGGGGGGGAAAGAAAT	AGGGGGGGGGGAAAGAAAT	AGGGGGGGGGGGAAAGAAAT	AGGGGGGGGGGGAAAGAAAT
Chr1_A_fumigatus_Af293	2091357	TCG	TCG	TCG	TCCG	TCCG
Chr1_A_fumigatus_Af293	2091979	C	C	C	T	T
Chr1_A_fumigatus_Af293	2092717	GAAAAAAAAAAAAAAAAGGTGAAAAACT	GAAAAAAAAAAAAAAGGTGAAAAACT	GAAAAAAAAAAAAAAGGTGAAAAACT	GAAGAAAAGAAAAAAAAAAAAAAAAAGGTGAAAAACT	GAAGAAAAGAAAAAAAAAAAAAAAAAGGTGAAAAACT
Chr1_A_fumigatus_Af293	2093409	G	G	G	A	A
Chr1_A_fumigatus_Af293	2102580	C	C	C	A	A
Chr1_A_fumigatus_Af293	2105294	T	T	T	A	A
Chr1_A_fumigatus_Af293	2105419	G	G	G	C	C
Chr1_A_fumigatus_Af293	2111884	G	G	G	A	A
Chr1_A_fumigatus_Af293	2114438	G	G	G	A	A
Chr1_A_fumigatus_Af293	2115537	C	C	C	T	T
Chr1_A_fumigatus_Af293	2116541	T	T	T	C	C
Chr1_A_fumigatus_Af293	2126658	C	C	C	T	T
Chr1_A_fumigatus_Af293	2133527	A	A	A	G	G
Chr1_A_fumigatus_Af293	2138548	C	C	C	T	T
Chr1_A_fumigatus_Af293	2152212	G	G	G	A	A
Chr1_A_fumigatus_Af293	2155153	G	G	G	A	A
Chr1_A_fumigatus_Af293	2159180	G	G	G	A	A
Chr1_A_fumigatus_Af293	2164634	C	C	C	T	T
Chr1_A_fumigatus_Af293	2178466	C	C	C	T	T
Chr1_A_fumigatus_Af293	2188378	C	C	C	T	T
Chr1_A_fumigatus_Af293	2189320	G	G	G	T	T
Chr1_A_fumigatus_Af293	2191378	G	G	G	A	A
Chr1_A_fumigatus_Af293	2191441	TAGT	CAGT	CAGT	CAGC	CAGC
Chr1_A_fumigatus_Af293	2191461	G	G	G	A	A
Chr1_A_fumigatus_Af293	2191527	G	G	G	A	A
Chr1_A_fumigatus_Af293	2191681	TAAT	TAAT	TAAT	CAAC	CAAC
Chr1_A_fumigatus_Af293	2191714	A	A	A	G	G
Chr1_A_fumigatus_Af293	2191719	GGTATA	AGTATG	AGTATG	AGCATG	AGCATG
Chr1_A_fumigatus_Af293	2191741	C	C	C	T	T
Chr1_A_fumigatus_Af293	2191762	C	C	C	T	T
Chr1_A_fumigatus_Af293	2191768	CTAG	CTAG	CTAG	TTAA	TTAA
Chr1_A_fumigatus_Af293	2191789	G	G	G	A	A
Chr1_A_fumigatus_Af293	2191815	ACACC	GCACC	GCACC	ATACT	ATACT
Chr1_A_fumigatus_Af293	2191850	CAC	TAT	TAT	CAT	CAT
Chr1_A_fumigatus_Af293	2192061	T	T	T	C	C
Chr1_A_fumigatus_Af293	2192109	CAGAGT	TAGAGT	TAGAGT	TAAAGC	TAAAGC
Chr1_A_fumigatus_Af293	2192122	C	C	C	T	T
Chr1_A_fumigatus_Af293	2192141	G	G	G	A	A
Chr1_A_fumigatus_Af293	2192177	A	A	A	G	G
Chr1_A_fumigatus_Af293	2192187	CATACAGTCT	CATACAGTCT	CATACAGTCT	TATATAGTTG	TATATAGTTG
Chr1_A_fumigatus_Af293	2192206	A	A	A	G	G
Chr1_A_fumigatus_Af293	2192230	G	G	G	A	A
Chr1_A_fumigatus_Af293	2192354	C	C	C	T	T
Chr1_A_fumigatus_Af293	2192362	ATA	ATA	ATA	GTG	GTG
Chr1_A_fumigatus_Af293	2192371	C	C	C	T	T
Chr1_A_fumigatus_Af293	2192403	TG	TG	TG	CA	CA
Chr1_A_fumigatus_Af293	2192412	ATATC	ATATC	ATATC	GCATT	GCATT
Chr1_A_fumigatus_Af293	2192424	T	T	T	C	C
Chr1_A_fumigatus_Af293	2192575	ACTA	ACTA	ACTA	GCTG	GCTG
Chr1_A_fumigatus_Af293	2196501	ATAGC	ATAGC	ATAGC	GTAGT	GTAGT
Chr1_A_fumigatus_Af293	2196696	A	A	A	G	G
Chr1_A_fumigatus_Af293	2196710	G	G	G	A	A
Chr1_A_fumigatus_Af293	2197377	G	G	G	A	A
Chr1_A_fumigatus_Af293	2197473	T	T	T	C	C
Chr1_A_fumigatus_Af293	2198024	C	C	C	T	T
Chr1_A_fumigatus_Af293	2198166	GAT	GAT	GAT	GAC	GAC
Chr1_A_fumigatus_Af293	2198520	AATA	AATA	AATA	GATA	GATA
Chr1_A_fumigatus_Af293	2198935	A	A	A	G	G
Chr1_A_fumigatus_Af293	2199063	GATGTG	AATATA	AATATA	AATGTA	AATGTA
Chr1_A_fumigatus_Af293	2199861	GC	GC	GC	GT	GT
Chr1_A_fumigatus_Af293	2200325	G	G	G	A	A
Chr1_A_fumigatus_Af293	2200619	C	C	C	T	T
Chr1_A_fumigatus_Af293	2249209	T	T	T	C	C
Chr1_A_fumigatus_Af293	2249255	G	G	G	A	A
Chr1_A_fumigatus_Af293	2250090	C	C	C	T	T
Chr1_A_fumigatus_Af293	2250192	C	C	C	T	T
Chr1_A_fumigatus_Af293	2250206	CGCATAG	TGCATAG	TGCATAG	TGCACAG	TGCACAG
Chr1_A_fumigatus_Af293	2250303	CGTG	CGTA	CGTA	CATG	CATG
Chr1_A_fumigatus_Af293	2250354	CACA	TGTG	TGTG	TATA	TATA
Chr1_A_fumigatus_Af293	2250369	GATAT	AATAT	AATAT	GATAC	GATAC
Chr1_A_fumigatus_Af293	2250518	TAATA	TAATA	TAATA	CAATG	CAATG
Chr1_A_fumigatus_Af293	2252107	G	G	G	C	C
Chr1_A_fumigatus_Af293	2264332	C	C	C	T	T
Chr1_A_fumigatus_Af293	2285391	A	A	A	C	C
Chr1_A_fumigatus_Af293	2285937	G	G	G	A	A
Chr1_A_fumigatus_Af293	2289088	G	G	G	A	A
Chr1_A_fumigatus_Af293	2293440	G	G	G	A	A
Chr1_A_fumigatus_Af293	2306857	T	T	T	C	C
Chr1_A_fumigatus_Af293	2320603	T	T	T	C	C
Chr1_A_fumigatus_Af293	2326419	A	A	A	G	G
Chr1_A_fumigatus_Af293	2340746	TCCACCACCACCACCACCATCACCAT	TCCACCACCACCACCACCATCACCAT	TCCACCACCACCACCACCATCACCAT	TCCACCACCACCACCACCACCATCACCAT	TCCACCACCACCACCACCACCATCACCAT
Chr1_A_fumigatus_Af293	2349937	G	G	G	A	A
Chr1_A_fumigatus_Af293	2358966	G	G	G	A	A
Chr1_A_fumigatus_Af293	2362775	CAG	CAG	CAG	CAAG	CAAG
Chr1_A_fumigatus_Af293	2374782	T	T	T	A	A
Chr1_A_fumigatus_Af293	2375210	T	T	T	G	G
Chr1_A_fumigatus_Af293	2379289	G	G	G	A	A
Chr1_A_fumigatus_Af293	2386448	C	C	C	T	T
Chr1_A_fumigatus_Af293	2462279	G	G	G	A	A
Chr1_A_fumigatus_Af293	2502955	G	G	G	T	T
Chr1_A_fumigatus_Af293	2615565	A	A	A	G	G
Chr1_A_fumigatus_Af293	2617610	T	T	T	A	A
Chr1_A_fumigatus_Af293	2626033	G	G	G	A	A
Chr1_A_fumigatus_Af293	2626600	G	G	G	C	C
Chr1_A_fumigatus_Af293	2626773	CCACACACACACACACACACT	CCACACACACACACACACACA	CCACACACACACACACACACA	CCACACACACACACACACTCT	CCACACACACACACACACTCT
Chr1_A_fumigatus_Af293	2627727	ATTTTTTTTTTTTTTCTGGCA	ATTTTTTTTTTTTTCTGGCA	ATTTTTTTTTTTTTCTGGCA	ATTTTTTTTTTCTGGCA	ATTTTTTTTTTCTGGCA
Chr1_A_fumigatus_Af293	2627842	ATT	ATT	ATT	GTC	GTC
Chr1_A_fumigatus_Af293	2628820	ACATCATCATCATC	ACATCATCATCATC	ACATCATCATCATC	ACATCATCATC	ACATCATCATC
Chr1_A_fumigatus_Af293	2630070	G	G	G	C	C
Chr1_A_fumigatus_Af293	2630383	GGGCCATCGGTGTTAGTACCGATCACAACCCTGTCTG	GGGCCATCGGTGTTAGTACCGATCACAACCCTGTCTG	GGGCCATCGGTGTTAGTACCGATCACAACCCTGTCTG	GG	GG
Chr1_A_fumigatus_Af293	2630447	G	G	G	A	A
Chr1_A_fumigatus_Af293	2630670	T	T	T	G	G
Chr1_A_fumigatus_Af293	2630674	AATCATCATCG	AATCATCATCG	AATCATCATCG	AATCATCG	AATCATCG
Chr1_A_fumigatus_Af293	2631315	C	C	C	T	T
Chr1_A_fumigatus_Af293	2631335	G	G	G	A	A
Chr1_A_fumigatus_Af293	2634859	A	A	A	G	G
Chr1_A_fumigatus_Af293	2638037	T	T	T	G	G
Chr1_A_fumigatus_Af293	2641817	C	C	C	A	A
Chr1_A_fumigatus_Af293	2641904	A	A	A	G	G
Chr1_A_fumigatus_Af293	2648583	G	G	G	C	C
Chr1_A_fumigatus_Af293	2649478	C	C	C	G	G
Chr1_A_fumigatus_Af293	2655545	T	T	T	C	C
Chr1_A_fumigatus_Af293	2655583	G	G	G	A	A
Chr1_A_fumigatus_Af293	2658792	T	T	T	C	C
Chr1_A_fumigatus_Af293	2663743	A	A	A	G	G
Chr1_A_fumigatus_Af293	2665532	C	C	C	T	T
Chr1_A_fumigatus_Af293	2666505	A	A	A	G	G
Chr1_A_fumigatus_Af293	2667742	ACTA	ACTA	ACTA	ACTCTA	ACTCTA
Chr1_A_fumigatus_Af293	2670708	A	A	A	G	G
Chr1_A_fumigatus_Af293	2674138	C	C	C	A	A
Chr1_A_fumigatus_Af293	2675426	T	T	T	A	A
Chr1_A_fumigatus_Af293	2676264	G	G	G	A	A
Chr1_A_fumigatus_Af293	2677924	T	T	T	C	C
Chr1_A_fumigatus_Af293	2679023	C	C	C	T	T
Chr1_A_fumigatus_Af293	2685168	T	T	T	C	C
Chr1_A_fumigatus_Af293	2686541	A	A	A	G	G
Chr1_A_fumigatus_Af293	2688346	A	A	A	G	G
Chr1_A_fumigatus_Af293	2688395	T	T	T	C	C
Chr1_A_fumigatus_Af293	2688896	T	T	T	C	C
Chr1_A_fumigatus_Af293	2690845	A	A	A	T	T
Chr1_A_fumigatus_Af293	2692074	A	A	A	G	G
Chr1_A_fumigatus_Af293	2694898	A	A	A	G	G
Chr1_A_fumigatus_Af293	2696423	CAAAAAAAAAAAATAAATAGAATAAAATAAAAATAAAAATATTCC	CAAAAAAAAAAAATAAATAGAATAAAATAAAAATAAAAATATTCC	CAAAAAAAAAAAATAAATAGAATAAAATAAAAATAAAAATATTCC	CAAAAAAAAAAATAAATAGAATAAAATAAAAATAAAAATATTCC	CAAAAAAAAAAATAAATAGAATAAAATAAAAATAAAAATATTCC
Chr1_A_fumigatus_Af293	2698237	C	C	C	T	T
Chr1_A_fumigatus_Af293	2698291	A	A	A	G	G
Chr1_A_fumigatus_Af293	2698348	G	G	G	A	A
Chr1_A_fumigatus_Af293	2699197	G	G	G	T	T
Chr1_A_fumigatus_Af293	2699453	A	A	A	C	C
Chr1_A_fumigatus_Af293	2699572	G	G	G	A	A
Chr1_A_fumigatus_Af293	2729776	G	G	G	C	C
Chr1_A_fumigatus_Af293	2744499	C	C	C	T	T
Chr1_A_fumigatus_Af293	2803814	C	C	C	G	G
Chr1_A_fumigatus_Af293	2807919	C	C	C	G	G
Chr1_A_fumigatus_Af293	2851629	C	C	C	T	T
Chr1_A_fumigatus_Af293	2874135	TCCCCCCCCCCAAAG	TCCCCCCCCCCAAAG	TCCCCCCCCCCAAAG	TCCCCCCCCCCCAAAG	TCCCCCCCCCCCAAAG
Chr1_A_fumigatus_Af293	2893152	CATAGAAAA	CATAGAAAA	CATAGAAAA	CA	CA
Chr1_A_fumigatus_Af293	2903968	ATACAG	ATACAG	ATACAG	GTGCAG	GTGCAG
Chr1_A_fumigatus_Af293	2905052	CTAGG	CTAGG	CTAGG	CTAGA	CTAGA
Chr1_A_fumigatus_Af293	3028432	A	A	A	G	G
Chr1_A_fumigatus_Af293	3065041	C	C	C	T	T
Chr1_A_fumigatus_Af293	3111714	T	T	T	C	C
Chr1_A_fumigatus_Af293	3126254	G	G	G	C	C
Chr1_A_fumigatus_Af293	3186832	T	T	T	A	A
Chr1_A_fumigatus_Af293	3215002	C	C	C	T	T
Chr1_A_fumigatus_Af293	3242927	C	C	C	T	T
Chr1_A_fumigatus_Af293	3254541	T	T	T	C	C
Chr1_A_fumigatus_Af293	3259534	C	C	C	A	A
Chr1_A_fumigatus_Af293	3261699	AGCAGGGGCAGGGGCAGGGT	AGCAGGGGCAGGGGCAGGGT	AGCAGGGGCAGGGGCAGGGT	AGCAGGGGCAGGGGCAGGGGCAGGGT	AGCAGGGGCAGGGGCAGGGGCAGGGT
Chr1_A_fumigatus_Af293	3267800	CAAGC	CAAGC	CAAGC	CAAAGC	CAAAGC
Chr1_A_fumigatus_Af293	3273787	A	A	A	C	C
Chr1_A_fumigatus_Af293	3274587	C	C	C	A	A
Chr1_A_fumigatus_Af293	3289430	CACAAG	CACAAG	CACAAG	CG	CG
Chr1_A_fumigatus_Af293	3289474	TAATC	TAATC	TAATC	TAAATC	TAAATC
Chr1_A_fumigatus_Af293	3302578	CAACAGAGGAGGAACAGAGGAGGAACAGAGGAGGAACAGAGGAGGAACAGAGGAGGG	CAACAGAGGAGGAACAGAGGAGGAACAGAGGAGGAACAGAGGAGGG	CAACAGAGGAGGAACAGAGGAGGAACAGAGGAGGAACAGAGGAGGG	CAACAGAGGAGGAACAGAGGAGGAACAGAGGAGGAACAGAGGAGGAACAGAGGAGGAACAGAGGAGGG	CAACAGAGGAGGAACAGAGGAGGAACAGAGGAGGAACAGAGGAGGAACAGAGGAGGAACAGAGGAGGG
Chr1_A_fumigatus_Af293	3337630	A	A	A	T	T
Chr1_A_fumigatus_Af293	3339864	TCT	TCT	TCT	TCCT	TCCT
Chr1_A_fumigatus_Af293	3340847	A	A	A	G	G
Chr1_A_fumigatus_Af293	3349614	TATGG	TATGG	TATGG	TATGATGG	TATGATGG
Chr1_A_fumigatus_Af293	3349906	T	T	T	C	C
Chr1_A_fumigatus_Af293	3354833	A	A	A	G	G
Chr1_A_fumigatus_Af293	3391681	G	G	G	A	A
Chr1_A_fumigatus_Af293	3423377	A	A	A	G	G
Chr1_A_fumigatus_Af293	3426152	T	T	T	G	G
Chr1_A_fumigatus_Af293	3441550	C	C	C	A	A
Chr1_A_fumigatus_Af293	3457978	AATG	AATG	AATG	GGTA	GGTA
Chr1_A_fumigatus_Af293	3481605	G	G	G	T	T
Chr1_A_fumigatus_Af293	3482587	C	C	C	A	A
Chr1_A_fumigatus_Af293	3485712	C	C	C	G	G
Chr1_A_fumigatus_Af293	3493592	C	C	C	G	G
Chr1_A_fumigatus_Af293	3493893	GAAAAAAAAAGTAC	GAAAAAAAAAGTAC	GAAAAAAAAAGTAC	GAAAAAAAAAAGTAC	GAAAAAAAAAAGTAC
Chr1_A_fumigatus_Af293	3494958	C	C	C	A	A
Chr1_A_fumigatus_Af293	3506216	G	G	G	T	T
Chr1_A_fumigatus_Af293	3524476	A	A	A	G	G
Chr1_A_fumigatus_Af293	3535447	GAAAAAAAAAAAAAAGAGTAATTT	GAAAAAAAAAAAAAAGAGTAATTT	GAAAAAAAAAAAAAAGAGTAATTT	GAAAAAAAAAAAAAGAGTAATTT	GAAAAAAAAAAAAAGAGTAATTT
Chr1_A_fumigatus_Af293	3545885	G	G	G	A	A
Chr1_A_fumigatus_Af293	3565385	ATTTTTTTTTTTTTTTTTTTTTTGATGGTTGTTTGCC	TTTTTTTTTTTTTTTTTTTTTTTGATGGTTGTTTGCC	TTTTTTTTTTTTTTTTTTTTTTTGATGGTTGTTTGCC	ATTTTTATTTTTTTTTTTTTTTGATGGTTGTTTGCC	ATTTTTATTTTTTTTTTTTTTTGATGGTTGTTTGCC
Chr1_A_fumigatus_Af293	3566292	C	C	C	T	T
Chr1_A_fumigatus_Af293	3567396	T	T	T	G	G
Chr1_A_fumigatus_Af293	3570495	G	G	G	A	A
Chr1_A_fumigatus_Af293	3588598	A	A	A	C	C
Chr1_A_fumigatus_Af293	3723375	G	G	G	A	A
Chr1_A_fumigatus_Af293	3737625	C	C	C	T	T
Chr1_A_fumigatus_Af293	3769168	A	A	A	G	G
Chr1_A_fumigatus_Af293	3797352	CCGGGGGGC	CCGGGGGGC	CCGGGGGGC	CC	CC
Chr1_A_fumigatus_Af293	3803899	C	C	C	T	T
Chr1_A_fumigatus_Af293	3883925	CTTTTTTTTTTTTTTTTTTTTTTTTTTTTTACAAGCG	CTTTTTCTTTTTTTTTTTTTTTTACAAGCG	CTTTTTCTTTTTTTTTTTTTTTTACAAGCG	CTTTTTCTTTTTTTTTTTTTTTACAAGCG	CTTTTTCTTTTTTTTTTTTTTTACAAGCG
Chr1_A_fumigatus_Af293	3895466	G	G	G	A	A
Chr1_A_fumigatus_Af293	3901322	C	C	C	T	T
Chr1_A_fumigatus_Af293	3922297	TGGAC	TGGAC	TGGAC	TGGGAC	TGGGAC
Chr1_A_fumigatus_Af293	3949680	G	G	G	A	A
Chr1_A_fumigatus_Af293	3952414	G	G	G	A	A
Chr1_A_fumigatus_Af293	3953178	GCCTG	GCCTG	GCCTG	ATTTA	ATTTA
Chr1_A_fumigatus_Af293	3953204	C	C	C	T	T
Chr1_A_fumigatus_Af293	3953224	C	C	C	T	T
Chr1_A_fumigatus_Af293	3953247	CG	CG	CG	TA	TA
Chr1_A_fumigatus_Af293	3953312	CG	CG	CG	CA	CA
Chr1_A_fumigatus_Af293	3953647	GGCCATC	GGCCATC	GGCCATC	GGCCATT	GGCCATT
Chr1_A_fumigatus_Af293	3953667	CG	CG	CG	CA	CA
Chr1_A_fumigatus_Af293	3953737	C	C	C	T	T
Chr1_A_fumigatus_Af293	3953772	G	G	G	A	A
Chr1_A_fumigatus_Af293	3967697	ACCCCACCACGGGATAATCC	ACCCCACCACGGGATAATCC	ACCCCACCACGGGATAATCC	AC	AC
Chr1_A_fumigatus_Af293	3983920	C	C	C	T	T
Chr1_A_fumigatus_Af293	3994096	G	G	G	C	C
Chr1_A_fumigatus_Af293	4012147	CAATC	CAATC	CAATC	CATC	CATC
Chr1_A_fumigatus_Af293	4042613	C	C	C	T	T
Chr1_A_fumigatus_Af293	4165216	G	G	G	C	C
Chr1_A_fumigatus_Af293	4182018	C	C	C	A	A
Chr1_A_fumigatus_Af293	4182520	T	T	T	C	C
Chr1_A_fumigatus_Af293	4239164	C	C	C	T	T
Chr1_A_fumigatus_Af293	4239191	G	G	G	A	A
Chr1_A_fumigatus_Af293	4239317	C	C	C	T	T
Chr1_A_fumigatus_Af293	4239329	G	G	G	A	A
Chr1_A_fumigatus_Af293	4239356	CATGT	CATGC	CATGC	TATAC	TATAC
Chr1_A_fumigatus_Af293	4239385	CG	CG	CG	TA	TA
Chr1_A_fumigatus_Af293	4239993	C	C	C	T	T
Chr1_A_fumigatus_Af293	4240049	C	C	C	T	T
Chr1_A_fumigatus_Af293	4240623	C	C	C	T	T
Chr1_A_fumigatus_Af293	4240631	G	G	G	A	A
Chr1_A_fumigatus_Af293	4240678	C	C	C	T	T
Chr1_A_fumigatus_Af293	4240729	G	G	G	A	A
Chr1_A_fumigatus_Af293	4240789	C	C	C	T	T
Chr1_A_fumigatus_Af293	4284503	T	T	T	C	C
Chr1_A_fumigatus_Af293	4308668	G	G	G	A	A
Chr1_A_fumigatus_Af293	4405179	G	G	G	A	A
Chr1_A_fumigatus_Af293	4426350	T	T	T	C	C
Chr1_A_fumigatus_Af293	4499079	ATTTTTTTTTTTTTTCATTCCCA	ATTTTTTTTTTTTTTTTTTTTTCATTCCCA	ATTTTTTTTTTTTTTTTTTTTTCATTCCCA	ATTTTTTTTTTTTTTTTTTTTTTTCATTCCCA	ATTTTTTTTTTTTTTTTTTTTTTTCATTCCCA
Chr1_A_fumigatus_Af293	4508890	C	C	C	T	T
Chr1_A_fumigatus_Af293	4508906	T	T	T	C	C
Chr1_A_fumigatus_Af293	4509053	TATA	TATA	TATA	TGTG	TGTG
Chr1_A_fumigatus_Af293	4509395	T	T	T	C	C
Chr1_A_fumigatus_Af293	4574710	T	T	T	C	C
Chr1_A_fumigatus_Af293	4574869	G	G	G	A	A
Chr1_A_fumigatus_Af293	4575616	C	C	C	T	T
Chr1_A_fumigatus_Af293	4598519	T	T	T	G	G
Chr1_A_fumigatus_Af293	4598525	C	C	C	G	G
Chr1_A_fumigatus_Af293	4598532	T	T	T	A	A
Chr1_A_fumigatus_Af293	4598625	G	G	G	A	A
Chr1_A_fumigatus_Af293	4599311	C	C	C	T	T
Chr1_A_fumigatus_Af293	4599533	T	T	T	G	G
Chr1_A_fumigatus_Af293	4599625	A	A	A	G	G
Chr1_A_fumigatus_Af293	4599944	C	C	C	T	T
Chr1_A_fumigatus_Af293	4600150	C	C	C	G	G
Chr1_A_fumigatus_Af293	4600155	A	A	A	C	C
Chr1_A_fumigatus_Af293	4600195	GG	GG	GG	AA	AA
Chr1_A_fumigatus_Af293	4600373	T	T	T	C	C
Chr1_A_fumigatus_Af293	4600479	T	T	T	C	C
Chr1_A_fumigatus_Af293	4600618	A	A	A	G	G
Chr1_A_fumigatus_Af293	4600697	T	T	T	C	C
Chr1_A_fumigatus_Af293	4600709	T	T	T	G	G
Chr1_A_fumigatus_Af293	4601050	CATGAACACAGCCGGAATGTGTGTAGA	CATGAACACAGCCGGAATGTGTGTAGA	CATGAACACAGCCGGAATGTGTGTAGA	CA	CA
Chr1_A_fumigatus_Af293	4601098	C	C	C	T	T
Chr1_A_fumigatus_Af293	4601222	C	C	C	T	T
Chr1_A_fumigatus_Af293	4601281	A	A	A	G	G
Chr1_A_fumigatus_Af293	4601344	C	C	C	T	T
Chr1_A_fumigatus_Af293	4601494	A	A	A	T	T
Chr1_A_fumigatus_Af293	4601506	T	T	T	C	C
Chr1_A_fumigatus_Af293	4601528	G	G	G	A	A
Chr1_A_fumigatus_Af293	4601701	C	C	C	T	T
Chr1_A_fumigatus_Af293	4601957	A	A	A	T	T
Chr1_A_fumigatus_Af293	4602176	ATG	ATG	ATG	ATGTTG	ATGTTG
Chr1_A_fumigatus_Af293	4602375	A	A	A	G	G
Chr1_A_fumigatus_Af293	4602446	AAG	AAG	AAG	GAA	GAA
Chr1_A_fumigatus_Af293	4602728	G	G	G	A	A
Chr1_A_fumigatus_Af293	4602733	TTAAGT	TTAAGT	TTAAGT	TTAAGTAAGT	TTAAGTAAGT
Chr1_A_fumigatus_Af293	4608585	C	C	C	T	T
Chr1_A_fumigatus_Af293	4612951	T	T	T	A	A
Chr1_A_fumigatus_Af293	4614268	TAGTAATATTCAGTAATATTCAGTAATATTCAGTAATATTCA	TAGTAATATTCAGTAATATTCAGTAATATTCAGTAATATTCAGTAATATTCA	TAGTAATATTCAGTAATATTCAGTAATATTCAGTAATATTCAGTAATATTCA	TAGTAATATTCAGTAATATTCA	TAGTAATATTCAGTAATATTCA
Chr1_A_fumigatus_Af293	4614608	A	A	A	C	C
Chr1_A_fumigatus_Af293	4615534	G	G	G	A	A
Chr1_A_fumigatus_Af293	4620044	T	T	T	A	A
Chr1_A_fumigatus_Af293	4674264	T	T	T	C	C
Chr1_A_fumigatus_Af293	4683641	G	G	G	T	T
Chr1_A_fumigatus_Af293	4690630	T	T	T	C	C
Chr1_A_fumigatus_Af293	4693620	C	C	C	A	A
Chr1_A_fumigatus_Af293	4800738	G	G	G	A	A
Chr1_A_fumigatus_Af293	4801230	G	G	G	A	A
Chr1_A_fumigatus_Af293	4803535	C	C	C	A	A
Chr1_A_fumigatus_Af293	4804873	C	C	C	A	A
Chr1_A_fumigatus_Af293	4805174	C	C	C	T	T
Chr1_A_fumigatus_Af293	4807149	GGAG	GGAG	GGAG	GG	GG
Chr1_A_fumigatus_Af293	4809146	C	C	C	A	A
Chr1_A_fumigatus_Af293	4812337	T	T	T	G	G
Chr1_A_fumigatus_Af293	4812542	A	A	A	C	C
Chr1_A_fumigatus_Af293	4813923	C	C	C	T	T
Chr1_A_fumigatus_Af293	4815121	C	C	C	G	G
Chr1_A_fumigatus_Af293	4817484	G	G	G	C	C
Chr1_A_fumigatus_Af293	4819041	A	A	A	C	C
Chr1_A_fumigatus_Af293	4819052	T	T	T	C	C
Chr1_A_fumigatus_Af293	4819569	C	C	C	T	T
Chr1_A_fumigatus_Af293	4819690	C	C	C	T	T
Chr1_A_fumigatus_Af293	4820092	A	A	A	T	T
Chr1_A_fumigatus_Af293	4821670	A	A	A	G	G
Chr1_A_fumigatus_Af293	4823725	A	A	A	C	C
Chr1_A_fumigatus_Af293	4824943	T	T	T	C	C
Chr1_A_fumigatus_Af293	4825084	G	G	G	A	A
Chr1_A_fumigatus_Af293	4825221	C	C	C	T	T
Chr1_A_fumigatus_Af293	4825248	A	A	A	T	T
Chr1_A_fumigatus_Af293	4825422	C	C	C	T	T
Chr1_A_fumigatus_Af293	4825497	G	G	G	T	T
Chr1_A_fumigatus_Af293	4825609	C	C	C	T	T
Chr1_A_fumigatus_Af293	4825683	G	G	G	A	A
Chr1_A_fumigatus_Af293	4825744	C	C	C	G	G
Chr1_A_fumigatus_Af293	4826041	C	C	C	T	T
Chr1_A_fumigatus_Af293	4826579	G	G	G	A	A
Chr1_A_fumigatus_Af293	4826677	T	T	T	G	G
Chr1_A_fumigatus_Af293	4826701	A	A	A	G	G
Chr1_A_fumigatus_Af293	4826711	C	C	C	T	T
Chr1_A_fumigatus_Af293	4829832	A	A	A	C	C
Chr1_A_fumigatus_Af293	4833375	G	G	G	T	T
Chr1_A_fumigatus_Af293	4833934	T	T	T	G	G
Chr1_A_fumigatus_Af293	4835027	C	C	C	T	T
Chr1_A_fumigatus_Af293	4835055	C	C	C	T	T
Chr1_A_fumigatus_Af293	4840403	C	C	C	G	G
Chr1_A_fumigatus_Af293	4843512	A	A	A	G	G
Chr1_A_fumigatus_Af293	4844222	A	A	A	G	G
Chr1_A_fumigatus_Af293	4849323	A	A	A	G	G
Chr1_A_fumigatus_Af293	4851218	G	G	G	A	A
Chr1_A_fumigatus_Af293	4858333	G	G	G	A	A
Chr1_A_fumigatus_Af293	4858378	T	T	T	C	C
Chr1_A_fumigatus_Af293	4858405	GTATGTT	GTATGTT	GTATGTT	GTGTGTC	GTGTGTC
Chr1_A_fumigatus_Af293	4858442	T	T	T	C	C
Chr1_A_fumigatus_Af293	4858502	GAGTG	AAGTG	AAGTG	AAGCA	AAGCA
Chr1_A_fumigatus_Af293	4858532	A	A	A	G	G
Chr1_A_fumigatus_Af293	4858543	GTTG	GTTG	GTTG	GTTA	GTTA
Chr1_A_fumigatus_Af293	4858551	G	G	G	A	A
Chr1_A_fumigatus_Af293	4858557	ATA	ATA	ATA	GTA	GTA
Chr1_A_fumigatus_Af293	4858567	T	T	T	C	C
Chr1_A_fumigatus_Af293	4858588	TGTCCTG	TGTCCTG	TGTCCTG	CATCCCA	CATCCCA
Chr1_A_fumigatus_Af293	4858598	CAC	CAC	CAC	CAT	CAT
Chr1_A_fumigatus_Af293	4858628	CAATACT	CAATACT	CAATACT	CAACACC	CAACACC
Chr1_A_fumigatus_Af293	4858645	TGCTATTAATCA	TGCTATTAATCA	TGCTATTAATCA	TGCCATTAATCG	TGCCATTAATCG
Chr1_A_fumigatus_Af293	4858658	GGTTA	GGTTA	GGTTA	GGTTG	GGTTG
Chr1_A_fumigatus_Af293	4858765	GGTGTGATGCTAGTG	GGTGTAATGCTAGTG	GGTGTAATGCTAGTG	AGCATGATGCTAGTG	AGCATGATGCTAGTG
Chr1_A_fumigatus_Af293	4858796	CAGCCATTGTG	CAGCCATTGTG	CAGCCATTGTG	TAGCCATCGCA	TAGCCATCGCA
Chr1_A_fumigatus_Af293	4858812	ATAGTATTA	ATAGTATTA	ATAGTATTA	GTAGTGTTA	GTAGTGTTA
Chr1_A_fumigatus_Af293	4858830	CATG	CATG	CATG	TATG	TATG
Chr1_A_fumigatus_Af293	4858852	ACAATAAGTC	ACAATAAGTC	ACAATAAGTC	ATAATAAGTC	ATAATAAGTC
Chr1_A_fumigatus_Af293	4858868	GAATA	GAATA	GAATA	AAATG	AAATG
Chr1_A_fumigatus_Af293	4858879	G	G	G	A	A
Chr1_A_fumigatus_Af293	4858885	A	A	A	G	G
Chr1_A_fumigatus_Af293	4858934	GGCAGTA	GGCAGTA	GGCAGTA	GGTAGTA	GGTAGTA
Chr1_A_fumigatus_Af293	4858964	TT	TT	TT	CT	CT
Chr1_A_fumigatus_Af293	4859026	TG	TG	TG	CA	CA
Chr1_A_fumigatus_Af293	4859037	TGAC	TGAC	TGAC	CAAT	CAAT
Chr1_A_fumigatus_Af293	4859048	C	C	C	T	T
Chr1_A_fumigatus_Af293	4859061	A	A	A	G	G
Chr1_A_fumigatus_Af293	4859071	TG	TG	TG	TA	TA
Chr1_A_fumigatus_Af293	4859096	ATA	ATA	ATA	GCG	GCG
Chr1_A_fumigatus_Af293	4859108	A	A	A	G	G
Chr1_A_fumigatus_Af293	4859119	AATG	AATG	AATG	AATA	AATA
Chr1_A_fumigatus_Af293	4859132	TGCCCTG	TGCCCTG	TGCCCTG	TACCCTA	TACCCTA
Chr1_A_fumigatus_Af293	4859165	A	A	A	G	G
Chr1_A_fumigatus_Af293	4859170	GC	GC	GC	AT	AT
Chr1_A_fumigatus_Af293	4859182	TA	TA	TA	TG	TG
Chr1_A_fumigatus_Af293	4859207	GATGAGGAA	GATGAGGAA	GATGAGGAA	GATAAGGAA	GATAAGGAA
Chr1_A_fumigatus_Af293	4859226	A	A	A	G	G
Chr1_A_fumigatus_Af293	4859253	CA	CA	CA	TG	TG
Chr1_A_fumigatus_Af293	4859279	ACCTA	ACCTA	ACCTA	GCCTG	GCCTG
Chr1_A_fumigatus_Af293	4859294	GGCTA	GGCTA	GGCTA	AGCTA	AGCTA
Chr1_A_fumigatus_Af293	4859326	A	A	A	G	G
Chr1_A_fumigatus_Af293	4859337	CTATC	CTATC	CTATC	CTATT	CTATT
Chr1_A_fumigatus_Af293	4859371	TGT	TGT	TGT	CAC	CAC
Chr1_A_fumigatus_Af293	4859379	GATGGCGCTATGC	AATGGCGCTATGC	AATGGCGCTATGC	AACAGTGCCATGC	AACAGTGCCATGC
Chr1_A_fumigatus_Af293	4859403	ATAGATTA	ATAGATTA	ATAGATTA	GTGGGTTG	GTGGGTTG
Chr1_A_fumigatus_Af293	4859434	GGTAGC	GGTAGC	GGTAGC	AGCAGC	AGCAGC
Chr1_A_fumigatus_Af293	4859485	A	A	A	G	G
Chr1_A_fumigatus_Af293	4859500	G	G	G	A	A
Chr1_A_fumigatus_Af293	4859516	C	C	C	T	T
Chr1_A_fumigatus_Af293	4859531	A	A	A	G	G
Chr1_A_fumigatus_Af293	4859541	CACTG	CACTG	CACTG	CACTA	CACTA
Chr1_A_fumigatus_Af293	4859550	GCTATA	GCTATA	GCTATA	ACTATG	ACTATG
Chr1_A_fumigatus_Af293	4859577	A	A	A	G	G
Chr1_A_fumigatus_Af293	4859583	AATA	AATA	AATA	GATG	GATG
Chr1_A_fumigatus_Af293	4859603	GTTG	GTTG	GTTG	ATTA	ATTA
Chr1_A_fumigatus_Af293	4859639	G	G	G	A	A
Chr1_A_fumigatus_Af293	4859646	T	T	T	C	C
Chr1_A_fumigatus_Af293	4859663	CATTTATA	CATTTATA	CATTTATA	CATTCATG	CATTCATG
Chr1_A_fumigatus_Af293	4859707	ATATC	ATATC	ATATC	GTGTC	GTGTC
Chr1_A_fumigatus_Af293	4859712	GCTGCAAATATG	ACTACAAATATG	ACTACAAATATG	GCCATAAATATG	GCCATAAATATG
Chr1_A_fumigatus_Af293	4859733	CACCTG	CACCTG	CACCTG	TGCCTA	TGCCTA
Chr1_A_fumigatus_Af293	4859757	A	A	A	G	G
Chr1_A_fumigatus_Af293	4859768	G	G	G	A	A
Chr1_A_fumigatus_Af293	4859855	GATGCTG	AATGCTG	AATGCTG	AATACTA	AATACTA
Chr1_A_fumigatus_Af293	4859869	C	C	C	T	T
Chr1_A_fumigatus_Af293	4859923	ATTCC	ATTCC	ATTCC	GTTCC	GTTCC
Chr1_A_fumigatus_Af293	4859968	TATGCTGTTGTGATGAT	TATGCTGTTATGATGAT	TATGCTGTTATGATGAT	CATGCTGTTGTGATGAT	CATGCTGTTGTGATGAT
Chr1_A_fumigatus_Af293	4859996	G	G	G	A	A
Chr1_A_fumigatus_Af293	4860039	T	T	T	C	C
Chr1_A_fumigatus_Af293	4860047	A	A	A	G	G
Chr1_A_fumigatus_Af293	4860093	T	T	T	C	C
Chr1_A_fumigatus_Af293	4860108	A	A	A	G	G
Chr1_A_fumigatus_Af293	4860120	G	G	G	A	A
Chr1_A_fumigatus_Af293	4860133	C	C	C	T	T
Chr1_A_fumigatus_Af293	4860163	T	T	T	C	C
Chr1_A_fumigatus_Af293	4860179	ATA	GTG	GTG	ATG	ATG
Chr1_A_fumigatus_Af293	4860191	G	G	G	A	A
Chr1_A_fumigatus_Af293	4860200	G	G	G	A	A
Chr1_A_fumigatus_Af293	4860213	A	A	A	G	G
Chr1_A_fumigatus_Af293	4860238	T	T	T	C	C
Chr1_A_fumigatus_Af293	4860248	TG	TG	TG	CA	CA
Chr1_A_fumigatus_Af293	4860260	ATTCTGATG	ATTCTGATG	ATTCTGATG	GTTCCAACA	GTTCCAACA
Chr1_A_fumigatus_Af293	4860281	T	T	T	C	C
Chr1_A_fumigatus_Af293	4860314	T	T	T	C	C
Chr1_A_fumigatus_Af293	4860335	GTCTATATA	GTCTATATA	GTCTATATA	ATCTATATA	ATCTATATA
Chr1_A_fumigatus_Af293	4860366	T	T	T	C	C
Chr1_A_fumigatus_Af293	4860371	A	A	A	G	G
Chr1_A_fumigatus_Af293	4860399	CAG	CAG	CAG	TAA	TAA
Chr1_A_fumigatus_Af293	4860404	TGTCG	TGTCG	TGTCG	TGTCA	TGTCA
Chr1_A_fumigatus_Af293	4860431	GTA	GTA	GTA	ATG	ATG
Chr1_A_fumigatus_Af293	4860442	A	A	A	G	G
Chr1_A_fumigatus_Af293	4860470	C	C	C	T	T
Chr1_A_fumigatus_Af293	4860483	G	G	G	A	A
Chr1_A_fumigatus_Af293	4860509	G	G	G	A	A
Chr1_A_fumigatus_Af293	4860528	TG	TA	TA	CA	CA
Chr1_A_fumigatus_Af293	4860551	G	G	G	A	A
Chr1_A_fumigatus_Af293	4860570	C	C	C	T	T
Chr1_A_fumigatus_Af293	4860592	TG	CG	CG	CA	CA
Chr1_A_fumigatus_Af293	4860626	T	T	T	C	C
Chr1_A_fumigatus_Af293	4860649	ACT	ACT	ACT	ACC	ACC
Chr1_A_fumigatus_Af293	4860657	GTAGCCA	GTAGCCA	GTAGCCA	ATAACTG	ATAACTG
Chr1_A_fumigatus_Af293	4860669	A	A	A	G	G
Chr1_A_fumigatus_Af293	4860682	G	G	G	A	A
Chr1_A_fumigatus_Af293	4860691	G	G	G	A	A
Chr1_A_fumigatus_Af293	4860708	GTA	GTA	GTA	GTG	GTG
Chr1_A_fumigatus_Af293	4860717	TG	TG	TG	CA	CA
Chr1_A_fumigatus_Af293	4860726	T	T	T	C	C
Chr1_A_fumigatus_Af293	4860739	TAT	TAT	TAT	CAC	CAC
Chr1_A_fumigatus_Af293	4860758	A	A	A	G	G
Chr1_A_fumigatus_Af293	4860768	G	G	G	A	A
Chr1_A_fumigatus_Af293	4860787	A	A	A	G	G
Chr1_A_fumigatus_Af293	4860918	GTT	GTT	GTT	ATC	ATC
Chr1_A_fumigatus_Af293	4860938	GCATACTATA	GCACACTATA	GCACACTATA	GTACACTATG	GTACACTATG
Chr1_A_fumigatus_Af293	4860977	T	T	T	C	C
Chr1_A_fumigatus_Af293	4860992	T	T	T	C	C
Chr1_A_fumigatus_Af293	4861017	G	G	G	A	A
Chr1_A_fumigatus_Af293	4861043	TAAT	TAAT	TAAT	CAAC	CAAC
Chr1_A_fumigatus_Af293	4861059	TG	TG	TG	CA	CA
Chr1_A_fumigatus_Af293	4861068	TACT	TACT	TACT	CACC	CACC
Chr1_A_fumigatus_Af293	4861087	A	A	A	G	G
Chr1_A_fumigatus_Af293	4861104	A	A	A	G	G
Chr1_A_fumigatus_Af293	4861113	T	T	T	C	C
Chr1_A_fumigatus_Af293	4861124	T	T	T	C	C
Chr1_A_fumigatus_Af293	4861230	A	A	A	G	G
Chr1_A_fumigatus_Af293	4861238	GTTAT	ATTAC	ATTAC	ATTGT	ATTGT
Chr1_A_fumigatus_Af293	4861268	A	A	A	G	G
Chr1_A_fumigatus_Af293	4861278	CACTA	CACTA	CACTA	TACTG	TACTG
Chr1_A_fumigatus_Af293	4861301	G	G	G	A	A
Chr1_A_fumigatus_Af293	4861307	TG	TG	TG	CA	CA
Chr1_A_fumigatus_Af293	4861334	A	A	A	G	G
Chr1_A_fumigatus_Af293	4861352	T	T	T	C	C
Chr1_A_fumigatus_Af293	4861361	TAGGCAC	TAGGCAC	TAGGCAC	CAGGTAT	CAGGTAT
Chr1_A_fumigatus_Af293	4861499	G	G	G	A	A
Chr1_A_fumigatus_Af293	4861506	G	G	G	A	A
Chr1_A_fumigatus_Af293	4861522	ATTGATG	ATTAGTA	ATTAGTA	ATTGGCA	ATTGGCA
Chr1_A_fumigatus_Af293	4861534	T	T	T	C	C
Chr1_A_fumigatus_Af293	4861544	C	C	C	T	T
Chr1_A_fumigatus_Af293	4861581	T	T	T	C	C
Chr1_A_fumigatus_Af293	4861590	T	T	T	C	C
Chr1_A_fumigatus_Af293	4861636	G	G	G	A	A
Chr1_A_fumigatus_Af293	4861665	TGTT	TGTC	TGTC	CGTC	CGTC
Chr1_A_fumigatus_Af293	4861683	T	T	T	C	C
Chr1_A_fumigatus_Af293	4861704	A	A	A	G	G
Chr1_A_fumigatus_Af293	4861712	CATCC	CATCC	CATCC	TATCT	TATCT
Chr1_A_fumigatus_Af293	4861735	TAGTA	TAGTA	TAGTA	CAGTG	CAGTG
Chr1_A_fumigatus_Af293	4861749	TATGTCTATG	TATGTCTATA	TATGTCTATA	CATATCTGCA	CATATCTGCA
Chr1_A_fumigatus_Af293	4861803	CGC	CGC	CGC	TGT	TGT
Chr1_A_fumigatus_Af293	4861823	A	A	A	G	G
Chr1_A_fumigatus_Af293	4861834	A	A	A	G	G
Chr1_A_fumigatus_Af293	4861857	A	A	A	G	G
Chr1_A_fumigatus_Af293	4861874	TATA	TATA	TATA	CATG	CATG
Chr1_A_fumigatus_Af293	4861893	GATTAGGT	GATTAGGT	GATTAGGT	AATCAGGC	AATCAGGC
Chr1_A_fumigatus_Af293	4861905	G	G	G	A	A
Chr1_A_fumigatus_Af293	4861950	TGTAAGT	TATAAGT	TATAAGT	CACAAGC	CACAAGC
Chr1_A_fumigatus_Af293	4861982	ATTA	ATTA	ATTA	GTTG	GTTG
Chr1_A_fumigatus_Af293	4861991	T	T	T	C	C
Chr1_A_fumigatus_Af293	4862018	TAATT	TAATT	TAATT	TAATC	TAATC
Chr1_A_fumigatus_Af293	4862032	TTAT	TTAT	TTAT	CCAC	CCAC
Chr1_A_fumigatus_Af293	4862043	ATATG	GTGTG	GTGTG	GTATA	GTATA
Chr1_A_fumigatus_Af293	4862060	TG	TG	TG	CA	CA
Chr1_A_fumigatus_Af293	4862066	T	T	T	C	C
Chr1_A_fumigatus_Af293	4862072	AT	AT	AT	GC	GC
Chr1_A_fumigatus_Af293	4862108	T	T	T	C	C
Chr1_A_fumigatus_Af293	4862118	A	A	A	G	G
Chr1_A_fumigatus_Af293	4862154	TAGGG	TAGGG	TAGGG	CAGGA	CAGGA
Chr1_A_fumigatus_Af293	4862190	CG	CG	CG	TA	TA
Chr1_A_fumigatus_Af293	4862212	T	T	T	C	C
Chr1_A_fumigatus_Af293	4862222	ACCT	GCCT	GCCT	GCCC	GCCC
Chr1_A_fumigatus_Af293	4862234	AT	AT	AT	GC	GC
Chr1_A_fumigatus_Af293	4862245	G	G	G	A	A
Chr1_A_fumigatus_Af293	4862263	GTT	ATT	ATT	GTC	GTC
Chr1_A_fumigatus_Af293	4862289	TG	TG	TG	CA	CA
Chr1_A_fumigatus_Af293	4862302	TATT	TATT	TATT	CATC	CATC
Chr1_A_fumigatus_Af293	4862317	A	A	A	G	G
Chr1_A_fumigatus_Af293	4862325	C	C	C	T	T
Chr1_A_fumigatus_Af293	4862413	T	T	T	C	C
Chr1_A_fumigatus_Af293	4862467	A	A	A	G	G
Chr1_A_fumigatus_Af293	4862588	T	T	T	C	C
Chr1_A_fumigatus_Af293	4862613	A	A	A	G	G
Chr1_A_fumigatus_Af293	4862661	C	C	C	T	T
Chr1_A_fumigatus_Af293	4862689	CA	CA	CA	TG	TG
Chr1_A_fumigatus_Af293	4862700	CGCTG	CGCTG	CGCTG	CGCCG	CGCCG
Chr1_A_fumigatus_Af293	4862710	TACTTATT	TACTTATT	TACTTATT	CACTCATC	CACTCATC
Chr1_A_fumigatus_Af293	4862722	T	T	T	C	C
Chr1_A_fumigatus_Af293	4862736	ATAATA	ACAATG	ACAATG	GCGATG	GCGATG
Chr1_A_fumigatus_Af293	4862752	CAC	CAC	CAC	CGC	CGC
Chr1_A_fumigatus_Af293	4862760	T	T	T	C	C
Chr1_A_fumigatus_Af293	4862779	A	A	A	G	G
Chr1_A_fumigatus_Af293	4862838	TATG	TATG	TATG	CATA	CATA
Chr1_A_fumigatus_Af293	4862858	A	A	A	G	G
Chr1_A_fumigatus_Af293	4862867	TGC	TGC	TGC	CAT	CAT
Chr1_A_fumigatus_Af293	4862876	AT	AC	AC	GC	GC
Chr1_A_fumigatus_Af293	4862890	A	A	A	G	G
Chr1_A_fumigatus_Af293	4862964	G	G	G	A	A
Chr1_A_fumigatus_Af293	4862970	A	A	A	G	G
Chr1_A_fumigatus_Af293	4862976	GCA	GCA	GCA	ACG	ACG
Chr1_A_fumigatus_Af293	4863006	A	A	A	G	G
Chr1_A_fumigatus_Af293	4863020	T	T	T	C	C
Chr1_A_fumigatus_Af293	4863028	GGTG	GGTG	GGTG	AGTA	AGTA
Chr1_A_fumigatus_Af293	4863039	A	A	A	G	G
Chr1_A_fumigatus_Af293	4863064	G	G	G	A	A
Chr1_A_fumigatus_Af293	4863084	A	A	A	G	G
Chr1_A_fumigatus_Af293	4863122	G	G	G	A	A
Chr1_A_fumigatus_Af293	4863200	G	G	G	A	A
Chr1_A_fumigatus_Af293	4863223	GGCTC	AGCTC	AGCTC	AGCTT	AGCTT
Chr1_A_fumigatus_Af293	4863236	C	C	C	T	T
Chr1_A_fumigatus_Af293	4863244	A	A	A	G	G
Chr1_A_fumigatus_Af293	4863254	TGTA	TGTA	TGTA	CATG	CATG
Chr1_A_fumigatus_Af293	4863262	TG	TG	TG	CA	CA
Chr1_A_fumigatus_Af293	4863273	C	C	C	T	T
Chr1_A_fumigatus_Af293	4863292	GGGTT	GGGTT	GGGTT	AGGTC	AGGTC
Chr1_A_fumigatus_Af293	4863305	G	G	G	A	A
Chr1_A_fumigatus_Af293	4863317	GTCC	GTCC	GTCC	ATCT	ATCT
Chr1_A_fumigatus_Af293	4863330	A	A	A	G	G
Chr1_A_fumigatus_Af293	4863341	TAATA	TAATA	TAATA	CAATG	CAATG
Chr1_A_fumigatus_Af293	4863414	TG	TG	TG	CA	CA
Chr1_A_fumigatus_Af293	4863430	ATTTTTAC	ATTTTTAC	ATTTTTAC	ATTTTTTAC	ATTTTTTAC
Chr1_A_fumigatus_Af293	4863543	A	A	A	G	G
Chr1_A_fumigatus_Af293	4863565	GTT	ATT	ATT	ATC	ATC
Chr1_A_fumigatus_Af293	4863573	TGTCCT	TGTCCC	TGTCCC	CATCCC	CATCCC
Chr1_A_fumigatus_Af293	4863599	T	T	T	C	C
Chr1_A_fumigatus_Af293	4863609	G	G	G	A	A
Chr1_A_fumigatus_Af293	4863615	T	T	T	C	C
Chr1_A_fumigatus_Af293	4863621	C	C	C	T	T
Chr1_A_fumigatus_Af293	4863632	TGTAGT	TGTAGT	TGTAGT	CGTGGC	CGTGGC
Chr1_A_fumigatus_Af293	4863662	TG	CG	CG	CA	CA
Chr1_A_fumigatus_Af293	4863674	GTG	GTG	GTG	ATA	ATA
Chr1_A_fumigatus_Af293	4863692	G	G	G	A	A
Chr1_A_fumigatus_Af293	4863697	A	A	A	G	G
Chr1_A_fumigatus_Af293	4863746	GCCT	GCCT	GCCT	ACCC	ACCC
Chr1_A_fumigatus_Af293	4863760	TAA	TAA	TAA	CAG	CAG
Chr1_A_fumigatus_Af293	4863773	A	A	A	G	G
Chr1_A_fumigatus_Af293	4863785	G	G	G	A	A
Chr1_A_fumigatus_Af293	4863798	A	A	A	G	G
Chr1_A_fumigatus_Af293	4863805	GATGA	AATAA	AATAA	GGTGG	GGTGG
Chr1_A_fumigatus_Af293	4863827	G	G	G	A	A
Chr1_A_fumigatus_Af293	4863834	C	C	C	T	T
Chr1_A_fumigatus_Af293	4863889	A	A	A	G	G
Chr1_A_fumigatus_Af293	4863904	GAGCTACTATGTTGCTG	GAGCTACTATGTTGCTG	GAGCTACTATGTTGCTG	AAGCCACTGCATTACTA	AAGCCACTGCATTACTA
Chr1_A_fumigatus_Af293	4863926	A	A	A	G	G
Chr1_A_fumigatus_Af293	4863986	A	A	A	G	G
Chr1_A_fumigatus_Af293	4863991	G	G	G	A	A
Chr1_A_fumigatus_Af293	4864001	A	A	A	G	G
Chr1_A_fumigatus_Af293	4864036	GCG	GCA	GCA	ATA	ATA
Chr1_A_fumigatus_Af293	4864047	G	G	G	A	A
Chr1_A_fumigatus_Af293	4864052	A	A	A	G	G
Chr1_A_fumigatus_Af293	4864108	T	T	T	C	C
Chr1_A_fumigatus_Af293	4864119	T	T	T	C	C
Chr1_A_fumigatus_Af293	4864135	T	T	T	C	C
Chr1_A_fumigatus_Af293	4864153	A	A	A	G	G
Chr1_A_fumigatus_Af293	4864170	ATTTT	ATTTT	ATTTT	GTTTC	GTTTC
Chr1_A_fumigatus_Af293	4864185	C	C	C	T	T
Chr1_A_fumigatus_Af293	4864194	G	G	G	A	A
Chr1_A_fumigatus_Af293	4864230	T	T	T	C	C
Chr1_A_fumigatus_Af293	4864241	A	A	A	G	G
Chr1_A_fumigatus_Af293	4864251	G	G	G	A	A
Chr1_A_fumigatus_Af293	4864256	GGC	GGC	GGC	AGT	AGT
Chr1_A_fumigatus_Af293	4864268	ATA	ATA	ATA	GTG	GTG
Chr1_A_fumigatus_Af293	4864278	G	G	G	A	A
Chr1_A_fumigatus_Af293	4864308	G	G	G	A	A
Chr1_A_fumigatus_Af293	4864328	C	C	C	T	T
Chr1_A_fumigatus_Af293	4864340	TCTG	TCTG	TCTG	CCCA	CCCA
Chr1_A_fumigatus_Af293	4864349	T	T	T	C	C
Chr1_A_fumigatus_Af293	4864358	T	T	T	C	C
Chr1_A_fumigatus_Af293	4864373	A	A	A	G	G
Chr1_A_fumigatus_Af293	4864404	A	A	A	G	G
Chr1_A_fumigatus_Af293	4864413	T	T	T	C	C
Chr1_A_fumigatus_Af293	4864418	G	G	G	A	A
Chr1_A_fumigatus_Af293	4864428	C	C	C	T	T
Chr1_A_fumigatus_Af293	4864440	A	A	A	G	G
Chr1_A_fumigatus_Af293	4864473	GCCAGC	GCCAGC	GCCAGC	ACTAGT	ACTAGT
Chr1_A_fumigatus_Af293	4864487	TGT	TGT	TGT	CAC	CAC
Chr1_A_fumigatus_Af293	4864506	TA	TG	TG	CG	CG
Chr1_A_fumigatus_Af293	4864521	A	A	A	G	G
Chr1_A_fumigatus_Af293	4864531	A	A	A	G	G
Chr1_A_fumigatus_Af293	4864536	ATTGTTAT	ATTATTAT	ATTATTAT	GTTATCAC	GTTATCAC
Chr1_A_fumigatus_Af293	4864552	A	A	A	G	G
Chr1_A_fumigatus_Af293	4864575	A	A	A	G	G
Chr1_A_fumigatus_Af293	4864580	A	A	A	G	G
Chr1_A_fumigatus_Af293	4864631	T	T	T	C	C
Chr1_A_fumigatus_Af293	4864659	G	G	G	A	A
Chr1_A_fumigatus_Af293	4864664	GTG	GTG	GTG	ATA	ATA
Chr1_A_fumigatus_Af293	4864675	A	A	A	G	G
Chr1_A_fumigatus_Af293	4864682	T	T	T	C	C
Chr1_A_fumigatus_Af293	4864702	GTA	GTA	GTA	ATG	ATG
Chr1_A_fumigatus_Af293	4864713	C	C	C	T	T
Chr1_A_fumigatus_Af293	4864723	G	G	G	A	A
Chr1_A_fumigatus_Af293	4864734	CGCCC	CGCCC	CGCCC	TGCCT	TGCCT
Chr1_A_fumigatus_Af293	4864745	CAG	CAG	CAG	TGA	TGA
Chr1_A_fumigatus_Af293	4864757	T	T	T	C	C
Chr1_A_fumigatus_Af293	4864772	T	T	T	C	C
Chr1_A_fumigatus_Af293	4864778	A	A	A	G	G
Chr1_A_fumigatus_Af293	4864787	A	A	A	G	G
Chr1_A_fumigatus_Af293	4864796	TG	TG	TG	CA	CA
Chr1_A_fumigatus_Af293	4864804	A	A	A	G	G
Chr1_A_fumigatus_Af293	4864821	T	T	T	C	C
Chr1_A_fumigatus_Af293	4864833	CAGTA	CAGTA	CAGTA	TAGTG	TAGTG
Chr1_A_fumigatus_Af293	4864846	A	A	A	G	G
Chr1_A_fumigatus_Af293	4864869	G	G	G	A	A
Chr1_A_fumigatus_Af293	4864874	G	G	G	A	A
Chr1_A_fumigatus_Af293	4864912	C	C	C	T	T
Chr1_A_fumigatus_Af293	4864917	TG	TG	TG	CA	CA
Chr1_A_fumigatus_Af293	4864923	G	G	G	A	A
Chr1_A_fumigatus_Af293	4864946	T	T	T	C	C
Chr1_A_fumigatus_Af293	4864962	CAGCG	CAGCG	CAGCG	CAGCA	CAGCA
Chr1_A_fumigatus_Af293	4864973	CGGCA	CGGCA	CGGCA	CGGTG	CGGTG
Chr1_A_fumigatus_Af293	4865019	TG	TG	TG	TA	TA
Chr1_A_fumigatus_Af293	4865056	GATT	GATT	GATT	AATT	AATT
Chr1_A_fumigatus_Af293	4865116	TGTTTA	TGTTTA	TGTTTA	TGTTTG	TGTTTG
Chr1_A_fumigatus_Af293	4865126	CG	CG	CG	TG	TG
Chr1_A_fumigatus_Af293	4865191	T	T	T	C	C
Chr1_A_fumigatus_Af293	4867682	G	G	G	A	A
Chr1_A_fumigatus_Af293	4867801	C	C	C	T	T
Chr1_A_fumigatus_Af293	4868341	A	A	A	T	T
Chr1_A_fumigatus_Af293	4873252	T	T	T	G	G
Chr1_A_fumigatus_Af293	4876341	TG	TA	TA	CA	CA
Chr1_A_fumigatus_Af293	4876451	GGTGGC	GGTGGC	GGTGGC	AGTAAT	AGTAAT
Chr1_A_fumigatus_Af293	4876472	T	T	T	C	C
Chr1_A_fumigatus_Af293	4879591	G	G	G	A	A
Chr1_A_fumigatus_Af293	4882778	C	C	C	T	T
Chr1_A_fumigatus_Af293	4884924	T	T	T	A	A
Chr1_A_fumigatus_Af293	4887118	G	G	G	T	T
Chr1_A_fumigatus_Af293	4887247	GTTTGTTC	GTTTGTTC	GTTTGTTC	GCTTTGTTC	GCTTTGTTC
Chr1_A_fumigatus_Af293	4889432	T	T	T	C	C
Chr1_A_fumigatus_Af293	4889453	TCTG	TCTG	TCTG	TCTA	TCTA
Chr1_A_fumigatus_Af293	4889476	TG	TG	TG	TA	TA
Chr1_A_fumigatus_Af293	4889495	C	C	C	T	T
Chr1_A_fumigatus_Af293	4889505	T	T	T	C	C
Chr1_A_fumigatus_Af293	4889530	T	T	T	C	C
Chr1_A_fumigatus_Af293	4889572	T	T	T	C	C
Chr1_A_fumigatus_Af293	4889589	G	G	G	A	A
Chr1_A_fumigatus_Af293	4889669	AAAC	AAAC	AAAC	GAAC	GAAC
Chr1_A_fumigatus_Af293	4889702	T	T	T	C	C
Chr1_A_fumigatus_Af293	4889705	ATA	ATA	ATA	ATG	ATG
Chr1_A_fumigatus_Af293	4889743	CGGTG	CGGTG	CGGTG	CAGTG	CAGTG
Chr1_A_fumigatus_Af293	4889818	TG	TG	TG	TA	TA
Chr1_A_fumigatus_Af293	4889848	ATGC	ATGC	ATGC	GTGC	GTGC
Chr1_A_fumigatus_Af293	4889865	T	T	T	C	C
Chr1_A_fumigatus_Af293	4889895	GT	GT	GT	AT	AT
Chr1_A_fumigatus_Af293	4889903	ATG	ATG	ATG	GCA	GCA
Chr1_A_fumigatus_Af293	4889913	A	A	A	G	G
Chr1_A_fumigatus_Af293	4889923	AGT	AGT	AGT	AGC	AGC
Chr1_A_fumigatus_Af293	4889933	T	T	T	C	C
Chr1_A_fumigatus_Af293	4889938	TATGC	TATGC	TATGC	CATGC	CATGC
Chr1_A_fumigatus_Af293	4889946	A	A	A	G	G
Chr1_A_fumigatus_Af293	4897961	A	A	A	C	C
Chr1_A_fumigatus_Af293	4914905	C	C	C	T	T
Chr1_A_fumigatus_Af293	4915028	TG	TG	TG	CA	CA
Chr1_A_fumigatus_Af293	4915576	G	G	G	A	A
Chr1_A_fumigatus_Af293	4915723	T	T	T	C	C
Chr1_A_fumigatus_Af293	4916161	GCCAGC	GCCAGC	GCCAGC	GCAGC	GCAGC
Chr1_A_fumigatus_Af293	4916231	C	C	C	T	T
Chr1_A_fumigatus_Af293	4916234	ACACTGGCTG	ACACTGGCTG	ACACTGGCTG	ACACTAGCTA	ACACTAGCTA
Chr1_A_fumigatus_Af293	4916266	TAGT	TAGT	TAGT	CAGC	CAGC
Chr1_A_fumigatus_Af293	4917349	G	G	G	C	C
Chr1_A_fumigatus_Af293	4917773	C	C	C	T	T
Chr1_A_fumigatus_Af293	4917845	GGC	GGC	GGC	CGT	CGT
Chr1_A_fumigatus_Af293	4917852	CGTAA	CGTAA	CGTAA	GGGAG	GGGAG
Chr1_A_fumigatus_Af293	4917935	G	G	G	C	C
Chr1_A_fumigatus_Af293	4917989	CGTGT	CGTGT	CGTGT	CGCGC	CGCGC
Chr1_A_fumigatus_Af293	4918007	T	T	T	G	G
Chr1_A_fumigatus_Af293	4918186	TCCCCCTA	TCCCCCTA	TCCCCCTA	TCCCTA	TCCCTA
Chr2_A_fumigatus_Af293	7105	C	C	C	T	T
Chr2_A_fumigatus_Af293	8791	T	T	T	C	C
Chr2_A_fumigatus_Af293	8988	A	A	A	G	G
Chr2_A_fumigatus_Af293	9004	A	A	A	G	G
Chr2_A_fumigatus_Af293	9502	TC	TC	TC	TT	TT
Chr2_A_fumigatus_Af293	9632	CATCC	CATCC	CATCC	CATCT	CATCT
Chr2_A_fumigatus_Af293	9787	T	T	T	C	C
Chr2_A_fumigatus_Af293	9872	CA	CA	CA	TA	TA
Chr2_A_fumigatus_Af293	9926	TATC	TATC	TATC	CATC	CATC
Chr2_A_fumigatus_Af293	9934	ATAATACT	ATAATACT	ATAATACT	GTAATACT	GTAATACT
Chr2_A_fumigatus_Af293	10032	T	T	T	C	C
Chr2_A_fumigatus_Af293	10884	C	C	C	T	T
Chr2_A_fumigatus_Af293	13983	C	C	C	T	T
Chr2_A_fumigatus_Af293	14731	CCGC	CCGC	CCGC	CC	CC
Chr2_A_fumigatus_Af293	15071	GGCG	GGCG	GGCG	GG	GG
Chr2_A_fumigatus_Af293	15130	A	A	A	G	G
Chr2_A_fumigatus_Af293	15230	A	A	A	G	G
Chr2_A_fumigatus_Af293	31008	A	A	A	C	C
Chr2_A_fumigatus_Af293	31063	C	C	C	T	T
Chr2_A_fumigatus_Af293	33837	A	A	A	G	G
Chr2_A_fumigatus_Af293	38598	C	C	C	T	T
Chr2_A_fumigatus_Af293	51100	GCAAGAGTGGTTGGCC	GCAAGAGTGGTTGGCC	GCAAGAGTGGTTGGCC	GC	GC
Chr2_A_fumigatus_Af293	53468	C	C	C	T	T
Chr2_A_fumigatus_Af293	64238	ACCGT	ACCGT	ACCGT	ACAA	ACAA
Chr2_A_fumigatus_Af293	68288	G	G	G	A	A
Chr2_A_fumigatus_Af293	69396	G	G	G	A	A
Chr2_A_fumigatus_Af293	69566	T	T	T	G	G
Chr2_A_fumigatus_Af293	69683	C	C	C	G	G
Chr2_A_fumigatus_Af293	72914	A	A	A	C	C
Chr2_A_fumigatus_Af293	73015	CGGGGGGGTAGGA	CGGGGGGGTAGGA	CGGGGGGGTAGGA	CGGGGGGTAGGA	CGGGGGGTAGGA
Chr2_A_fumigatus_Af293	75458	T	T	T	C	C
Chr2_A_fumigatus_Af293	77809	C	C	C	T	T
Chr2_A_fumigatus_Af293	95000	GAAGT	GAAGT	GAAGT	GAAAGT	GAAAGT
Chr2_A_fumigatus_Af293	98630	T	T	T	A	A
Chr2_A_fumigatus_Af293	100683	G	G	G	A	A
Chr2_A_fumigatus_Af293	102708	G	G	G	T	T
Chr2_A_fumigatus_Af293	106637	T	T	T	G	G
Chr2_A_fumigatus_Af293	107610	G	G	G	A	A
Chr2_A_fumigatus_Af293	124500	C	C	C	T	T
Chr2_A_fumigatus_Af293	124824	C	C	C	T	T
Chr2_A_fumigatus_Af293	128588	A	A	A	T	T
Chr2_A_fumigatus_Af293	133513	T	T	T	C	C
Chr2_A_fumigatus_Af293	150101	T	T	T	C	C
Chr2_A_fumigatus_Af293	150843	CCTC	CCTC	CCTC	CC	CC
Chr2_A_fumigatus_Af293	152730	C	C	C	T	T
Chr2_A_fumigatus_Af293	166382	T	T	T	C	C
Chr2_A_fumigatus_Af293	169020	G	G	G	A	A
Chr2_A_fumigatus_Af293	177206	T	T	T	C	C
Chr2_A_fumigatus_Af293	191823	C	C	C	A	A
Chr2_A_fumigatus_Af293	193447	T	T	T	C	C
Chr2_A_fumigatus_Af293	197879	T	T	T	C	C
Chr2_A_fumigatus_Af293	203882	C	C	C	T	T
Chr2_A_fumigatus_Af293	204266	G	G	G	T	T
Chr2_A_fumigatus_Af293	204694	G	G	G	A	A
Chr2_A_fumigatus_Af293	204822	T	T	T	C	C
Chr2_A_fumigatus_Af293	204835	A	A	A	C	C
Chr2_A_fumigatus_Af293	204867	A	A	A	G	G
Chr2_A_fumigatus_Af293	207696	T	T	T	A	A
Chr2_A_fumigatus_Af293	208149	A	A	A	G	G
Chr2_A_fumigatus_Af293	213145	A	A	A	G	G
Chr2_A_fumigatus_Af293	216782	GAAGG	GAAGG	GAAGG	AAAGA	AAAGA
Chr2_A_fumigatus_Af293	216792	G	G	G	A	A
Chr2_A_fumigatus_Af293	216816	T	T	T	G	G
Chr2_A_fumigatus_Af293	216824	A	A	A	T	T
Chr2_A_fumigatus_Af293	216831	T	T	T	C	C
Chr2_A_fumigatus_Af293	216857	CCGGGTAT	CCGGGTAT	CCGGGTAT	TCGAGTAC	TCGAGTAC
Chr2_A_fumigatus_Af293	216881	A	A	A	G	G
Chr2_A_fumigatus_Af293	216892	G	G	G	T	T
Chr2_A_fumigatus_Af293	216904	TAATCAGTG	TAATCAGTG	TAATCAGTG	CAATTAGTA	CAATTAGTA
Chr2_A_fumigatus_Af293	221381	A	A	A	G	G
Chr2_A_fumigatus_Af293	221387	CG	CG	CG	TA	TA
Chr2_A_fumigatus_Af293	222207	C	C	C	A	A
Chr2_A_fumigatus_Af293	222274	C	C	C	T	T
Chr2_A_fumigatus_Af293	222663	C	C	C	T	T
Chr2_A_fumigatus_Af293	222880	G	G	G	A	A
Chr2_A_fumigatus_Af293	223016	T	T	T	C	C
Chr2_A_fumigatus_Af293	223083	CAAAAAAAAATTG	CAAAAAAAAATTG	CAAAAAAAAATTG	CAAAAAAAAAAATTG	CAAAAAAAAAAATTG
Chr2_A_fumigatus_Af293	223380	T	T	T	C	C
Chr2_A_fumigatus_Af293	223434	G	G	G	A	A
Chr2_A_fumigatus_Af293	223558	A	A	A	G	G
Chr2_A_fumigatus_Af293	223603	A	A	A	T	T
Chr2_A_fumigatus_Af293	223913	A	A	A	G	G
Chr2_A_fumigatus_Af293	225872	A	A	A	C	C
Chr2_A_fumigatus_Af293	237910	A	A	A	C	C
Chr2_A_fumigatus_Af293	239606	GCAGTTCTC	GCAGTTCTC	GCAGTTCTC	GC	GC
Chr2_A_fumigatus_Af293	300751	ATTTTTTTTTTTCTCCTCCCTCG	ATTTTTTTTTTTTTTTTTTTTCTCCTCCCTCG	ATTTTTTTTTTTTTTTTTTTTCTCCTCCCTCG	ATTTTTTTTTTTTTTTTTTTCTCCTCCCTCG	ATTTTTTTTTTTTTTTTTTTCTCCTCCCTCG
Chr2_A_fumigatus_Af293	301651	G	G	G	C	C
Chr2_A_fumigatus_Af293	319372	G	G	G	A	A
Chr2_A_fumigatus_Af293	356281	C	C	C	G	G
Chr2_A_fumigatus_Af293	536384	T	T	T	A	A
Chr2_A_fumigatus_Af293	575748	A	A	A	G	G
Chr2_A_fumigatus_Af293	606354	T	T	T	C	C
Chr2_A_fumigatus_Af293	608858	G	G	G	T	T
Chr2_A_fumigatus_Af293	613084	G	G	G	A	A
Chr2_A_fumigatus_Af293	648472	G	G	G	A	A
Chr2_A_fumigatus_Af293	679315	G	G	G	A	A
Chr2_A_fumigatus_Af293	682292	G	G	G	A	A
Chr2_A_fumigatus_Af293	683248	T	T	T	C	C
Chr2_A_fumigatus_Af293	689141	G	G	G	A	A
Chr2_A_fumigatus_Af293	694324	TTGTGTGTGTGTGTGA	TTGTGTGTGTGTGTGA	TTGTGTGTGTGTGTGA	TTGTGTGTGTGTGTGTGA	TTGTGTGTGTGTGTGTGA
Chr2_A_fumigatus_Af293	710737	G	G	G	A	A
Chr2_A_fumigatus_Af293	711733	G	G	G	C	C
Chr2_A_fumigatus_Af293	727079	C	C	C	G	G
Chr2_A_fumigatus_Af293	731251	CTTG	TTTA	TTTA	CTTA	CTTA
Chr2_A_fumigatus_Af293	738211	CG	CCAAAA	CCAAAA	CCAAAAA	CCAAAAA
Chr2_A_fumigatus_Af293	762487	C	C	C	T	T
Chr2_A_fumigatus_Af293	765787	C	C	C	G	G
Chr2_A_fumigatus_Af293	768601	C	C	C	T	T
Chr2_A_fumigatus_Af293	775916	G	G	G	C	C
Chr2_A_fumigatus_Af293	794348	GAAAAAAAAAAAAGGAAAGGCG	GGAAAAAGAAAAGAAAAAAAAAAGGAAAGGCG	GGAAAAAGAAAAGAAAAAAAAAAGGAAAGGCG	GAAAAAAAAAAAGGAAAGGCG	GAAAAAAAAAAAGGAAAGGCG
Chr2_A_fumigatus_Af293	797375	C	C	C	A	A
Chr2_A_fumigatus_Af293	812830	T	T	T	C	C
Chr2_A_fumigatus_Af293	814667	A	A	A	G	G
Chr2_A_fumigatus_Af293	826600	C	C	C	A	A
Chr2_A_fumigatus_Af293	827018	G	G	G	A	A
Chr2_A_fumigatus_Af293	827833	A	A	A	G	G
Chr2_A_fumigatus_Af293	828429	C	C	C	T	T
Chr2_A_fumigatus_Af293	829743	C	C	C	G	G
Chr2_A_fumigatus_Af293	831074	C	C	C	T	T
Chr2_A_fumigatus_Af293	836826	ATTTTTTTCGTG	ATTTTTTTCGTG	ATTTTTTTCGTG	ATTTTTTTTCGTG	ATTTTTTTTCGTG
Chr2_A_fumigatus_Af293	841177	A	A	A	G	G
Chr2_A_fumigatus_Af293	859962	A	A	A	G	G
Chr2_A_fumigatus_Af293	863067	A	A	A	G	G
Chr2_A_fumigatus_Af293	869660	ATTTTTTTTTTTTAATTAGC	ATTTTTTTTTTTTTAATTAGC	ATTTTTTTTTTTTTAATTAGC	ATTTTTTTTTTTTTTAATTAGC	ATTTTTTTTTTTTTTAATTAGC
Chr2_A_fumigatus_Af293	880700	T	T	T	G	G
Chr2_A_fumigatus_Af293	883133	ATTTTTTTTTTCCGC	ATTTTTTTTTTTTTTTTCCGC	ATTTTTTTTTTTTTTTTCCGC	ATTTTTTTTTTTTTTCCGC	ATTTTTTTTTTTTTTCCGC
Chr2_A_fumigatus_Af293	891654	T	T	T	C	C
Chr2_A_fumigatus_Af293	928611	C	C	C	G	G
Chr2_A_fumigatus_Af293	930202	T	T	T	A	A
Chr2_A_fumigatus_Af293	931766	A	A	A	G	G
Chr2_A_fumigatus_Af293	934437	C	C	C	T	T
Chr2_A_fumigatus_Af293	936679	A	A	A	G	G
Chr2_A_fumigatus_Af293	938176	C	C	C	T	T
Chr2_A_fumigatus_Af293	948811	T	T	T	A	A
Chr2_A_fumigatus_Af293	967458	T	T	T	C	C
Chr2_A_fumigatus_Af293	971096	TAT	TAT	TAT	TAAT	TAAT
Chr2_A_fumigatus_Af293	974440	GG	TG	TG	TA	TA
Chr2_A_fumigatus_Af293	980221	C	C	C	A	A
Chr2_A_fumigatus_Af293	981526	T	T	T	G	G
Chr2_A_fumigatus_Af293	982354	T	T	T	C	C
Chr2_A_fumigatus_Af293	982475	CAAAAAAGAAAAGAATAGAAT	AAAAAAAGAAAAGAATAGAAT	AAAAAAAGAAAAGAATAGAAT	CAAAAAAAAGAAAAGAATAGAAT	CAAAAAAAAGAAAAGAATAGAAT
Chr2_A_fumigatus_Af293	997379	C	C	C	T	T
Chr2_A_fumigatus_Af293	1000609	A	A	A	G	G
Chr2_A_fumigatus_Af293	1003895	GCCAA	ACCAA	ACCAA	ACCAG	ACCAG
Chr2_A_fumigatus_Af293	1005853	T	T	T	A	A
Chr2_A_fumigatus_Af293	1007898	GAAAAAAAAAAAAAAAAAAGGACTAGT	GAAAAAAAAAAAAGGACTAGT	GAAAAAAAAAAAAGGACTAGT	GAAAAAAAAAGGACTAGT	GAAAAAAAAAGGACTAGT
Chr2_A_fumigatus_Af293	1014626	TTCAT	TTTTT	TTTTT	TT	TT
Chr2_A_fumigatus_Af293	1019276	G	G	G	T	T
Chr2_A_fumigatus_Af293	1021205	T	T	T	C	C
Chr2_A_fumigatus_Af293	1021248	C	C	C	A	A
Chr2_A_fumigatus_Af293	1022952	CAAAAAAAAACAAGCT	CAAAAAAAAAAAACAAGCT	CAAAAAAAAAAAACAAGCT	CAAAAAAAAAACAAGCT	CAAAAAAAAAACAAGCT
Chr2_A_fumigatus_Af293	1027773	T	T	T	A	A
Chr2_A_fumigatus_Af293	1028701	GAAAGGG	GAAAGGG	GAAAGGG	GAAAAGGG	GAAAAGGG
Chr2_A_fumigatus_Af293	1029830	A	A	A	G	G
Chr2_A_fumigatus_Af293	1029957	TCCCCGT	TCCCCGT	TCCCCGT	TCCCGT	TCCCGT
Chr2_A_fumigatus_Af293	1032644	T	T	T	A	A
Chr2_A_fumigatus_Af293	1033882	GAAAAAAAGGC	GAAAAAAAGGC	GAAAAAAAGGC	GAAAAAAAAGGC	GAAAAAAAAGGC
Chr2_A_fumigatus_Af293	1037558	G	G	G	A	A
Chr2_A_fumigatus_Af293	1042258	T	T	T	A	A
Chr2_A_fumigatus_Af293	1046746	AAAAAAAAAAAGAA	AAAAAAAAAAAGAA	AAAAAAAAAAAGAA	AACAAAAAAAAAAGAA	AACAAAAAAAAAAGAA
Chr2_A_fumigatus_Af293	1049608	C	C	C	G	G
Chr2_A_fumigatus_Af293	1050162	C	C	C	G	G
Chr2_A_fumigatus_Af293	1051984	T	T	T	A	A
Chr2_A_fumigatus_Af293	1052719	ATACTT	ATACTT	ATACTT	AT	AT
Chr2_A_fumigatus_Af293	1054456	T	T	T	C	C
Chr2_A_fumigatus_Af293	1057188	G	G	G	C	C
Chr2_A_fumigatus_Af293	1060007	C	C	C	A	A
Chr2_A_fumigatus_Af293	1063373	A	A	A	T	T
Chr2_A_fumigatus_Af293	1064110	G	G	G	T	T
Chr2_A_fumigatus_Af293	1068925	G	G	G	T	T
Chr2_A_fumigatus_Af293	1070352	ATGCATTCTGATTG	ATGCATTCTGATTG	ATGCATTCTGATTG	AG	AG
Chr2_A_fumigatus_Af293	1074286	C	C	C	T	T
Chr2_A_fumigatus_Af293	1074872	C	C	C	A	A
Chr2_A_fumigatus_Af293	1075843	GAT	GAC	GAC	AAC	AAC
Chr2_A_fumigatus_Af293	1076011	G	G	G	T	T
Chr2_A_fumigatus_Af293	1076439	C	C	C	A	A
Chr2_A_fumigatus_Af293	1078549	A	A	A	T	T
Chr2_A_fumigatus_Af293	1079653	C	C	C	T	T
Chr2_A_fumigatus_Af293	1079689	G	G	G	A	A
Chr2_A_fumigatus_Af293	1079806	T	T	T	A	A
Chr2_A_fumigatus_Af293	1084661	CGAG	CGAG	CGAG	CG	CG
Chr2_A_fumigatus_Af293	1087466	CTTCC	CTTCC	CTTCC	CTTTCC	CTTTCC
Chr2_A_fumigatus_Af293	1089775	CTTTTTTTTTTTTTTTTTCCAGC	CTTTTCCTTTTCTTTTTTTCTTTTTTTTTTCCAGC	CTTTTCCTTTTCTTTTTTTCTTTTTTTTTTCCAGC	CTTTTCCTTTTTTTTTCCTTTTCTTTTTTTCTTTTTTTTTTCCAGC	CTTTTCCTTTTTTTTTCCTTTTCTTTTTTTCTTTTTTTTTTCCAGC
Chr2_A_fumigatus_Af293	1090354	GCT	GCT	GCT	GT	GT
Chr2_A_fumigatus_Af293	1091346	AGGTT	AGGTT	AGGTT	AGGGTT	AGGGTT
Chr2_A_fumigatus_Af293	1092333	C	C	C	T	T
Chr2_A_fumigatus_Af293	1092776	C	C	C	G	G
Chr2_A_fumigatus_Af293	1095732	T	T	T	C	C
Chr2_A_fumigatus_Af293	1103131	TATAA	TATAT	TATAT	ATTAT	ATTAT
Chr2_A_fumigatus_Af293	1116374	C	C	C	T	T
Chr2_A_fumigatus_Af293	1123683	TGAAGAAAGAAAAC	TGAAGAAAGAAAAC	TGAAGAAAGAAAAC	TGAAAGAAAAC	TGAAAGAAAAC
Chr2_A_fumigatus_Af293	1144171	C	C	C	T	T
Chr2_A_fumigatus_Af293	1183018	G	G	G	A	A
Chr2_A_fumigatus_Af293	1183628	T	T	T	C	C
Chr2_A_fumigatus_Af293	1187801	A	A	A	G	G
Chr2_A_fumigatus_Af293	1189258	CTTTTTTTTTTTTTTTTTTTTTTTTATTTCTATTTGGTACTG	CTTTTTTTTTTTTTTTTTTATTTCTATTTGGTACTG	CTTTTTTTTTTTTTTTTTTATTTCTATTTGGTACTG	CTTTTTTTTTTTTTTTTTTTTTATTTCTATTTGGTACTG	CTTTTTTTTTTTTTTTTTTTTTATTTCTATTTGGTACTG
Chr2_A_fumigatus_Af293	1194514	TCCCCCCCCCCAGGCT	TCCCCCCCCAGGCT	TCCCCCCCCAGGCT	TCCCCCCCAGGCT	TCCCCCCCAGGCT
Chr2_A_fumigatus_Af293	1195453	G	G	G	A	A
Chr2_A_fumigatus_Af293	1195662	A	A	A	T	T
Chr2_A_fumigatus_Af293	1196470	A	A	A	G	G
Chr2_A_fumigatus_Af293	1196507	C	C	C	T	T
Chr2_A_fumigatus_Af293	1196698	T	T	T	C	C
Chr2_A_fumigatus_Af293	1196803	C	C	C	T	T
Chr2_A_fumigatus_Af293	1197052	C	C	C	T	T
Chr2_A_fumigatus_Af293	1204997	G	G	G	A	A
Chr2_A_fumigatus_Af293	1205235	A	A	A	T	T
Chr2_A_fumigatus_Af293	1205348	A	A	A	G	G
Chr2_A_fumigatus_Af293	1205371	T	T	T	C	C
Chr2_A_fumigatus_Af293	1212482	T	T	T	G	G
Chr2_A_fumigatus_Af293	1212544	C	C	C	T	T
Chr2_A_fumigatus_Af293	1214308	G	G	G	T	T
Chr2_A_fumigatus_Af293	1216577	A	A	A	C	C
Chr2_A_fumigatus_Af293	1217377	A	A	A	G	G
Chr2_A_fumigatus_Af293	1229547	C	C	C	A	A
Chr2_A_fumigatus_Af293	1233278	GTCATCATCATCATCATCATCATCATCAA	GTCATCATCATCATCATCATCATCATCATCATCATCAA	GTCATCATCATCATCATCATCATCATCATCATCATCAA	GTCATCATCATCATCATCATCATCAA	GTCATCATCATCATCATCATCATCAA
Chr2_A_fumigatus_Af293	1240997	CGAAGAAGAAGAAGAC	CGAAGAAGAAGAAGAC	CGAAGAAGAAGAAGAC	CGAAGAAGAAGAC	CGAAGAAGAAGAC
Chr2_A_fumigatus_Af293	1243485	G	G	G	A	A
Chr2_A_fumigatus_Af293	1246595	AAGACCAGAGACCAGAGACCAGAGACCAGA	AAGACCAGAGACCAGAGACCAGAGACCAGA	AAGACCAGAGACCAGAGACCAGAGACCAGA	AAGACCAGAGACCAGA	AAGACCAGAGACCAGA
Chr2_A_fumigatus_Af293	1269935	T	T	T	C	C
Chr2_A_fumigatus_Af293	1376328	C	C	C	T	T
Chr2_A_fumigatus_Af293	1429938	G	G	G	T	T
Chr2_A_fumigatus_Af293	1438452	G	G	G	A	A
Chr2_A_fumigatus_Af293	1456500	G	G	G	A	A
Chr2_A_fumigatus_Af293	1460031	AAG	AAGGAG	AAGGAG	AAAGAG	AAAGAG
Chr2_A_fumigatus_Af293	1480184	CTTTTCG	CTTTTCG	CTTTTCG	CTTTTTCG	CTTTTTCG
Chr2_A_fumigatus_Af293	1484359	TAAAAAAAAAGAGTG	TAAAAAAAAAAGAGTG	TAAAAAAAAAAGAGTG	TAAAAAAAAAAAGAGTG	TAAAAAAAAAAAGAGTG
Chr2_A_fumigatus_Af293	1485911	T	T	T	A	A
Chr2_A_fumigatus_Af293	1486248	A	A	A	G	G
Chr2_A_fumigatus_Af293	1487311	G	G	G	A	A
Chr2_A_fumigatus_Af293	1489070	T	T	T	C	C
Chr2_A_fumigatus_Af293	1493682	G	G	G	A	A
Chr2_A_fumigatus_Af293	1499037	ATTTTTTTTTTTTTTTTAGGAC	ATTTTTTTTTTTTTTTTTTTTAGGAC	ATTTTTTTTTTTTTTTTTTTTAGGAC	ATTTTTTTTTTTTTTTTTTTAGGAC	ATTTTTTTTTTTTTTTTTTTAGGAC
Chr2_A_fumigatus_Af293	1499943	CC	CC	CC	TT	TT
Chr2_A_fumigatus_Af293	1501066	A	A	A	G	G
Chr2_A_fumigatus_Af293	1501113	CTTTTTTTTTGTCA	CTTTTTTTTTGTCA	CTTTTTTTTTGTCA	CTTTTTTTTGTCA	CTTTTTTTTGTCA
Chr2_A_fumigatus_Af293	1503212	T	T	T	C	C
Chr2_A_fumigatus_Af293	1510424	T	T	T	A	A
Chr2_A_fumigatus_Af293	1510675	T	T	T	G	G
Chr2_A_fumigatus_Af293	1588422	C	C	C	T	T
Chr2_A_fumigatus_Af293	1594107	CAAAAAATAAAAAATAAAAAATAAATTAAATTAAATTAAAATTAAAAATAAAAAAAGAATAG	CAAAAAATAAAAAATAAAAAATAAAAAATAAAAAATAAAAAATAAAAAATAAACTAAATTAAATTAAAATTAAAAATAAAAAAAGAATAG	CAAAAAATAAAAAATAAAAAATAAAAAATAAAAAATAAAAAATAAAAAATAAACTAAATTAAATTAAAATTAAAAATAAAAAAAGAATAG	CAAAAAATAAAAAATAAAAAATAAAAAATAAAAAATAAAAAATAAAAAATAAATTAAATTAAATTAAAATTAAAAATAAAAAAAGAATAG	CAAAAAATAAAAAATAAAAAATAAAAAATAAAAAATAAAAAATAAAAAATAAATTAAATTAAATTAAAATTAAAAATAAAAAAAGAATAG
Chr2_A_fumigatus_Af293	1606059	G	G	G	A	A
Chr2_A_fumigatus_Af293	1618969	CTTCTTTA	CTTCTTTA	CTTCTTTA	CTCTTTA	CTCTTTA
Chr2_A_fumigatus_Af293	1744910	A	A	A	G	G
Chr2_A_fumigatus_Af293	1756080	AGGGGGGGGAGAGCT	AGGGGGGGGGGAGAGCT	AGGGGGGGGGGAGAGCT	AGGGGGGGGGGGAGAGCT	AGGGGGGGGGGGAGAGCT
Chr2_A_fumigatus_Af293	1769315	G	G	G	A	A
Chr2_A_fumigatus_Af293	1769324	CCTGC	CCTGC	CCTGC	TCTAT	TCTAT
Chr2_A_fumigatus_Af293	1769363	ACCTT	GCCCT	GCCCT	GCCCC	GCCCC
Chr2_A_fumigatus_Af293	1771442	A	A	A	G	G
Chr2_A_fumigatus_Af293	1771476	C	C	C	T	T
Chr2_A_fumigatus_Af293	1771929	GG	GG	GG	GA	GA
Chr2_A_fumigatus_Af293	1771953	C	C	C	T	T
Chr2_A_fumigatus_Af293	1772033	G	G	G	A	A
Chr2_A_fumigatus_Af293	1772057	T	T	T	C	C
Chr2_A_fumigatus_Af293	1772106	TATAGAAGGT	TATAGAAAGC	TATAGAAAGC	AATATAAGAT	AATATAAGAT
Chr2_A_fumigatus_Af293	1772130	GGTAG	GGTGG	GGTGG	AGTAA	AGTAA
Chr2_A_fumigatus_Af293	1772167	CCTAAAAGC	TCTAAAAGC	TCTAAAAGC	CCTAAAAAC	CCTAAAAAC
Chr2_A_fumigatus_Af293	1772181	A	A	A	G	G
Chr2_A_fumigatus_Af293	1772222	C	C	C	T	T
Chr2_A_fumigatus_Af293	1772728	T	T	T	C	C
Chr2_A_fumigatus_Af293	1772761	TA	TA	TA	CG	CG
Chr2_A_fumigatus_Af293	1772960	G	G	G	A	A
Chr2_A_fumigatus_Af293	1772980	A	A	A	G	G
Chr2_A_fumigatus_Af293	1773017	CATAA	AATAG	AATAG	AATAA	AATAA
Chr2_A_fumigatus_Af293	1773265	TTACATCTAG	TTACATCTAG	TTACATCTAG	TTGCATCTAG	TTGCATCTAG
Chr2_A_fumigatus_Af293	1773510	CATAAACAGAAGAGG	CACAGATAGAGGAGA	CACAGATAGAGGAGA	CACAGACAGAAGAGG	CACAGACAGAAGAGG
Chr2_A_fumigatus_Af293	1773813	T	T	T	C	C
Chr2_A_fumigatus_Af293	1773882	AAGATA	AGGATA	AGGATA	AGAATG	AGAATG
Chr2_A_fumigatus_Af293	1776025	G	G	G	A	A
Chr2_A_fumigatus_Af293	1776039	T	T	T	C	C
Chr2_A_fumigatus_Af293	1776137	GA	GA	GA	AG	AG
Chr2_A_fumigatus_Af293	1777173	T	T	T	C	C
Chr2_A_fumigatus_Af293	1777595	C	C	C	T	T
Chr2_A_fumigatus_Af293	1778162	GCTAG	GCTAG	GCTAG	ACTAG	ACTAG
Chr2_A_fumigatus_Af293	1778279	GAATGCTATA	GAATGCTATA	GAATGCTATA	GAATACTATA	GAATACTATA
Chr2_A_fumigatus_Af293	1778619	GAT	GAT	GAT	AAT	AAT
Chr2_A_fumigatus_Af293	1778715	TG	TG	TG	TA	TA
Chr2_A_fumigatus_Af293	1778829	CTTATC	CCTATC	CCTATC	CTTATT	CTTATT
Chr2_A_fumigatus_Af293	1779924	TATAAT	CATGAC	CATGAC	TATGAT	TATGAT
Chr2_A_fumigatus_Af293	1779941	TCTT	CCTT	CCTT	CCTC	CCTC
Chr2_A_fumigatus_Af293	1779995	TAGTAGTA	TAATAGTA	TAATAGTA	TAGTAGTG	TAGTAGTG
Chr2_A_fumigatus_Af293	1780051	T	T	T	C	C
Chr2_A_fumigatus_Af293	1780294	GATATATAGA	GGCGTGTAGG	GGCGTGTAGG	GGTATATAGG	GGTATATAGG
Chr2_A_fumigatus_Af293	1781407	ATCTA	ATCTA	ATCTA	GTCTA	GTCTA
Chr2_A_fumigatus_Af293	1783527	A	A	A	G	G
Chr2_A_fumigatus_Af293	1783689	GAGG	GAGG	GAGG	GGGG	GGGG
Chr2_A_fumigatus_Af293	1783813	CATAT	CACAG	CACAG	CATAG	CATAG
Chr2_A_fumigatus_Af293	1784668	GTG	GTG	GTG	ATA	ATA
Chr2_A_fumigatus_Af293	1788325	CC	CC	CC	CT	CT
Chr2_A_fumigatus_Af293	1808778	C	C	C	A	A
Chr2_A_fumigatus_Af293	1838352	TTATCATTCAGTGA	TTATTATCTAGTAG	TTATTATCTAGTAG	CTATTATCTAGTGG	CTATTATCTAGTGG
Chr2_A_fumigatus_Af293	1838373	T	T	T	C	C
Chr2_A_fumigatus_Af293	1838392	A	A	A	G	G
Chr2_A_fumigatus_Af293	1838400	AGTGTAAT	GGCATAAC	GGCATAAC	GGCGTAAT	GGCGTAAT
Chr2_A_fumigatus_Af293	1838533	A	A	A	G	G
Chr2_A_fumigatus_Af293	1838558	T	T	T	C	C
Chr2_A_fumigatus_Af293	1838598	CG	CA	CA	TA	TA
Chr2_A_fumigatus_Af293	1838619	T	T	T	C	C
Chr2_A_fumigatus_Af293	1839438	CA	TG	TG	TA	TA
Chr2_A_fumigatus_Af293	1839467	TTA	CTG	CTG	CTA	CTA
Chr2_A_fumigatus_Af293	1840145	A	A	A	G	G
Chr2_A_fumigatus_Af293	1840150	T	T	T	C	C
Chr2_A_fumigatus_Af293	1840168	C	C	C	T	T
Chr2_A_fumigatus_Af293	1840180	C	C	C	T	T
Chr2_A_fumigatus_Af293	1840204	ATTA	ATTA	ATTA	GTTG	GTTG
Chr2_A_fumigatus_Af293	1840221	G	G	G	A	A
Chr2_A_fumigatus_Af293	1840243	TAATATTA	TAATATTA	TAATATTA	CAACATTG	CAACATTG
Chr2_A_fumigatus_Af293	1840356	C	C	C	T	T
Chr2_A_fumigatus_Af293	1840418	A	A	A	G	G
Chr2_A_fumigatus_Af293	1840469	A	A	A	G	G
Chr2_A_fumigatus_Af293	1840474	AGCCG	AGCTG	AGCTG	GGCTA	GGCTA
Chr2_A_fumigatus_Af293	1840490	GAC	AAT	AAT	GAT	GAT
Chr2_A_fumigatus_Af293	1840524	A	A	A	G	G
Chr2_A_fumigatus_Af293	1840624	T	T	T	C	C
Chr2_A_fumigatus_Af293	1840629	A	A	A	G	G
Chr2_A_fumigatus_Af293	1840719	T	T	T	C	C
Chr2_A_fumigatus_Af293	1840744	T	T	T	C	C
Chr2_A_fumigatus_Af293	1840985	ACTA	GCTG	GCTG	GCTA	GCTA
Chr2_A_fumigatus_Af293	1840999	C	C	C	T	T
Chr2_A_fumigatus_Af293	1841017	T	T	T	C	C
Chr2_A_fumigatus_Af293	1841034	T	T	T	C	C
Chr2_A_fumigatus_Af293	1841262	AT	AT	AT	GC	GC
Chr2_A_fumigatus_Af293	1841277	T	T	T	C	C
Chr2_A_fumigatus_Af293	1841335	T	T	T	C	C
Chr2_A_fumigatus_Af293	1841344	A	A	A	G	G
Chr2_A_fumigatus_Af293	1841357	C	C	C	T	T
Chr2_A_fumigatus_Af293	1841368	T	T	T	C	C
Chr2_A_fumigatus_Af293	1841380	T	T	T	C	C
Chr2_A_fumigatus_Af293	1841408	T	T	T	C	C
Chr2_A_fumigatus_Af293	1841413	T	T	T	C	C
Chr2_A_fumigatus_Af293	1841458	C	C	C	T	T
Chr2_A_fumigatus_Af293	1841511	TA	TA	TA	CG	CG
Chr2_A_fumigatus_Af293	1841554	T	T	T	C	C
Chr2_A_fumigatus_Af293	1841558	CATC	TGTA	TGTA	CATA	CATA
Chr2_A_fumigatus_Af293	1841589	A	A	A	G	G
Chr2_A_fumigatus_Af293	1841611	TAATA	TAATA	TAATA	CAATG	CAATG
Chr2_A_fumigatus_Af293	1841647	T	T	T	C	C
Chr2_A_fumigatus_Af293	1841666	G	G	G	A	A
Chr2_A_fumigatus_Af293	1841717	CCTAGTTA	CCTGGTTG	CCTGGTTG	TCTGGTTA	TCTGGTTA
Chr2_A_fumigatus_Af293	1841790	A	A	A	G	G
Chr2_A_fumigatus_Af293	1841799	ATATA	ATATA	ATATA	GTGTG	GTGTG
Chr2_A_fumigatus_Af293	1841850	A	A	A	G	G
Chr2_A_fumigatus_Af293	1841876	G	G	G	A	A
Chr2_A_fumigatus_Af293	1841938	TGT	TGT	TGT	CGC	CGC
Chr2_A_fumigatus_Af293	1841956	AATTA	AATTA	AATTA	GATTG	GATTG
Chr2_A_fumigatus_Af293	1842496	A	A	A	G	G
Chr2_A_fumigatus_Af293	1842502	ACTA	GCTA	GCTA	GCTG	GCTG
Chr2_A_fumigatus_Af293	1842512	A	A	A	G	G
Chr2_A_fumigatus_Af293	1842543	CA	TA	TA	TG	TG
Chr2_A_fumigatus_Af293	1842576	T	T	T	C	C
Chr2_A_fumigatus_Af293	1842583	T	T	T	C	C
Chr2_A_fumigatus_Af293	1842584	GGAGTA	AGAGCG	AGAGCG	GGAGTG	GGAGTG
Chr2_A_fumigatus_Af293	1842672	CA	TA	TA	TG	TG
Chr2_A_fumigatus_Af293	1842683	T	T	T	C	C
Chr2_A_fumigatus_Af293	1842694	AGTTAAATA	GGTTGAATA	GGTTGAATA	GGTTGAATG	GGTTGAATG
Chr2_A_fumigatus_Af293	1842718	CAGTGCGGGT	CAGTGTGGGC	CAGTGTGGGC	TAGTATGGGT	TAGTATGGGT
Chr2_A_fumigatus_Af293	1842730	AATG	AATA	AATA	GATA	GATA
Chr2_A_fumigatus_Af293	1842747	AT	AC	AC	GC	GC
Chr2_A_fumigatus_Af293	1842778	C	C	C	T	T
Chr2_A_fumigatus_Af293	1842823	T	T	T	C	C
Chr2_A_fumigatus_Af293	1842976	TAAGG	TAAGG	TAAGG	CAAGA	CAAGA
Chr2_A_fumigatus_Af293	1843012	T	T	T	C	C
Chr2_A_fumigatus_Af293	1843053	A	A	A	G	G
Chr2_A_fumigatus_Af293	1843070	G	G	G	A	A
Chr2_A_fumigatus_Af293	1843172	A	A	A	G	G
Chr2_A_fumigatus_Af293	1843187	G	G	G	A	A
Chr2_A_fumigatus_Af293	1845051	T	T	T	C	C
Chr2_A_fumigatus_Af293	1845096	AGCTATA	AGCTATA	AGCTATA	GGCTGTG	GGCTGTG
Chr2_A_fumigatus_Af293	1845161	T	T	T	C	C
Chr2_A_fumigatus_Af293	1845183	T	T	T	C	C
Chr2_A_fumigatus_Af293	1846537	A	A	A	G	G
Chr2_A_fumigatus_Af293	1846675	T	T	T	C	C
Chr2_A_fumigatus_Af293	1846804	G	G	G	A	A
Chr2_A_fumigatus_Af293	1846812	A	A	A	G	G
Chr2_A_fumigatus_Af293	1846829	C	C	C	T	T
Chr2_A_fumigatus_Af293	1846842	CACTG	CACTG	CACTG	CATTA	CATTA
Chr2_A_fumigatus_Af293	1846899	G	G	G	A	A
Chr2_A_fumigatus_Af293	1847623	GTAGA	ATAGG	ATAGG	ATAGA	ATAGA
Chr2_A_fumigatus_Af293	1847661	AATAAAGG	AATAAAGG	AATAAAGG	AATAGAGG	AATAGAGG
Chr2_A_fumigatus_Af293	1847702	C	C	C	T	T
Chr2_A_fumigatus_Af293	1847734	TAGTATAAGGATACTTA	TAGCATAGGGATACC	TAGCATAGGGATACC	TAATATAAGAATATTTA	TAATATAAGAATATTTA
Chr2_A_fumigatus_Af293	1848067	GCTATACTACCTA	GCTATACTACCTA	GCTATACTACCTA	GCTGCACTACCTA	GCTGCACTACCTA
Chr2_A_fumigatus_Af293	1849481	GGGGT	GAGGC	GAGGC	AGGGC	AGGGC
Chr2_A_fumigatus_Af293	1849490	ATTAGATA	GTCAGGTG	GTCAGGTG	GTCAGGCG	GTCAGGCG
Chr2_A_fumigatus_Af293	1849589	AGTATA	AATATA	AATATA	GGTATA	GGTATA
Chr2_A_fumigatus_Af293	1849932	TAGCTACTATAATAGTAGGT	TAGCTACTATAGTAGCAGGC	TAGCTACTATAGTAGCAGGC	TAGCTACTATAATAATAGGT	TAGCTACTATAATAATAGGT
Chr2_A_fumigatus_Af293	1850705	A	A	A	G	G
Chr2_A_fumigatus_Af293	1850962	T	T	T	C	C
Chr2_A_fumigatus_Af293	1850978	CTAAC	CTAAC	CTAAC	TTAAT	TTAAT
Chr2_A_fumigatus_Af293	1851020	TGCA	TGTG	TGTG	CGTG	CGTG
Chr2_A_fumigatus_Af293	1851047	A	A	A	G	G
Chr2_A_fumigatus_Af293	1851058	A	A	A	G	G
Chr2_A_fumigatus_Af293	1851087	T	T	T	C	C
Chr2_A_fumigatus_Af293	1851123	ATAA	ATGG	ATGG	GTAG	GTAG
Chr2_A_fumigatus_Af293	1851180	GCTG	GCTG	GCTG	ACTA	ACTA
Chr2_A_fumigatus_Af293	1851188	T	T	T	C	C
Chr2_A_fumigatus_Af293	1851203	A	A	A	G	G
Chr2_A_fumigatus_Af293	1851213	AACG	AATA	AATA	GACA	GACA
Chr2_A_fumigatus_Af293	1851236	TG	TA	TA	CA	CA
Chr2_A_fumigatus_Af293	1851246	C	C	C	T	T
Chr2_A_fumigatus_Af293	1851250	TAGTT	CAGTC	CAGTC	TAGTC	TAGTC
Chr2_A_fumigatus_Af293	1851293	T	T	T	C	C
Chr2_A_fumigatus_Af293	1851300	TAGCAGC	CAGTAGT	CAGTAGT	CAGCAGT	CAGCAGT
Chr2_A_fumigatus_Af293	1851373	T	T	T	C	C
Chr2_A_fumigatus_Af293	1851380	GGAC	GGAC	GGAC	AGAT	AGAT
Chr2_A_fumigatus_Af293	1854797	CAGCTACAG	TAGCTATAG	TAGCTATAG	TAGCTACAG	TAGCTACAG
Chr2_A_fumigatus_Af293	1855037	AG	AG	AG	TA	TA
Chr2_A_fumigatus_Af293	1855111	TAAAAATAAGAAT	TAAAAATAAGAAT	TAAAAATAAGAAT	TAAAAAATAAGAAT	TAAAAAATAAGAAT
Chr2_A_fumigatus_Af293	1855341	GCCTT	GCTTT	GCTTT	GCTT	GCTT
Chr2_A_fumigatus_Af293	1856142	G	G	G	A	A
Chr2_A_fumigatus_Af293	1856149	CTTACCTA	CTTACCTA	CTTACCTA	TTTATCTG	TTTATCTG
Chr2_A_fumigatus_Af293	1856192	C	C	C	T	T
Chr2_A_fumigatus_Af293	1856294	GGTT	GGTC	GGTC	AGTC	AGTC
Chr2_A_fumigatus_Af293	1856336	G	G	G	A	A
Chr2_A_fumigatus_Af293	1856372	C	C	C	T	T
Chr2_A_fumigatus_Af293	1856455	ATATATTTA	GTGTGTTTT	GTGTGTTTT	GTATATTTA	GTATATTTA
Chr2_A_fumigatus_Af293	1859782	AGCTAGTAAT	AGCTGATAAC	AGCTGATAAC	TGCTGATAAC	TGCTGATAAC
Chr2_A_fumigatus_Af293	1860728	T	T	T	C	C
Chr2_A_fumigatus_Af293	1860767	AATATATATAG	AATATATATAG	AATATATATAG	AATATATATATAG	AATATATATATAG
Chr2_A_fumigatus_Af293	1861056	C	C	C	T	T
Chr2_A_fumigatus_Af293	1861214	TTATA	TTATG	TTATG	TTG	TTG
Chr2_A_fumigatus_Af293	1861379	TATAG	TATAG	TATAG	CATAA	CATAA
Chr2_A_fumigatus_Af293	1861390	A	A	A	C	C
Chr2_A_fumigatus_Af293	1878451	A	A	A	T	T
Chr2_A_fumigatus_Af293	1889498	G	G	G	A	A
Chr2_A_fumigatus_Af293	1897220	A	A	A	G	G
Chr2_A_fumigatus_Af293	1897288	TC	CT	CT	CC	CC
Chr2_A_fumigatus_Af293	1897659	G	G	G	A	A
Chr2_A_fumigatus_Af293	1897818	T	T	T	C	C
Chr2_A_fumigatus_Af293	1898209	A	A	A	G	G
Chr2_A_fumigatus_Af293	1899282	TATTACCTACTATATTAC	TATTACCTACTATATTAC	TATTACCTACTATATTAC	TATCACCCACTATATTAC	TATCACCCACTATATTAC
Chr2_A_fumigatus_Af293	1899361	AAATA	AAATA	AAATA	GAATG	GAATG
Chr2_A_fumigatus_Af293	1899372	C	C	C	T	T
Chr2_A_fumigatus_Af293	1899821	A	A	A	G	G
Chr2_A_fumigatus_Af293	1900015	AAAG	AAAG	AAAG	GAAG	GAAG
Chr2_A_fumigatus_Af293	1900667	CTG	CTA	CTA	TTA	TTA
Chr2_A_fumigatus_Af293	1900967	A	A	A	G	G
Chr2_A_fumigatus_Af293	2004271	T	T	T	C	C
Chr2_A_fumigatus_Af293	2049156	A	A	A	G	G
Chr2_A_fumigatus_Af293	2051478	A	A	A	C	C
Chr2_A_fumigatus_Af293	2051864	CGGAA	CGGAA	CGGAA	CGAA	CGAA
Chr2_A_fumigatus_Af293	2055967	T	T	T	C	C
Chr2_A_fumigatus_Af293	2057256	TAG	TAG	TAG	TG	TG
Chr2_A_fumigatus_Af293	2065800	C	C	C	A	A
Chr2_A_fumigatus_Af293	2065810	C	C	C	A	A
Chr2_A_fumigatus_Af293	2065816	T	T	T	C	C
Chr2_A_fumigatus_Af293	2065831	T	T	T	C	C
Chr2_A_fumigatus_Af293	2065837	C	C	C	T	T
Chr2_A_fumigatus_Af293	2065843	T	T	T	C	C
Chr2_A_fumigatus_Af293	2143869	T	T	T	C	C
Chr2_A_fumigatus_Af293	2144940	A	A	A	T	T
Chr2_A_fumigatus_Af293	2145582	G	G	G	A	A
Chr2_A_fumigatus_Af293	2149713	CATATATATATATATG	CATATATATATATATG	CATATATATATATATG	CATATATATATATG	CATATATATATATG
Chr2_A_fumigatus_Af293	2156769	A	A	A	G	G
Chr2_A_fumigatus_Af293	2222706	C	C	C	T	T
Chr2_A_fumigatus_Af293	2255920	GAAAAAAAAAAATCAG	GAAAAAAAAAAAATCAG	GAAAAAAAAAAAATCAG	GAAAAAAAAAAAAAATCAG	GAAAAAAAAAAAAAATCAG
Chr2_A_fumigatus_Af293	2333570	A	A	A	C	C
Chr2_A_fumigatus_Af293	2338700	A	A	A	G	G
Chr2_A_fumigatus_Af293	2389449	CT	CT	CT	TC	TC
Chr2_A_fumigatus_Af293	2447657	C	C	C	T	T
Chr2_A_fumigatus_Af293	2466373	A	A	A	C	C
Chr2_A_fumigatus_Af293	2466399	T	T	T	C	C
Chr2_A_fumigatus_Af293	2466440	T	T	T	C	C
Chr2_A_fumigatus_Af293	2467212	AGA	AGG	AGG	GGG	GGG
Chr2_A_fumigatus_Af293	2467243	G	G	G	A	A
Chr2_A_fumigatus_Af293	2467256	G	G	G	A	A
Chr2_A_fumigatus_Af293	2467750	TAT	TAT	TAT	CAT	CAT
Chr2_A_fumigatus_Af293	2468026	TAGTA	CAGTG	CAGTG	TAGTG	TAGTG
Chr2_A_fumigatus_Af293	2468076	T	T	T	C	C
Chr2_A_fumigatus_Af293	2468092	TCTA	CCTA	CCTA	CCTG	CCTG
Chr2_A_fumigatus_Af293	2468308	G	G	G	A	A
Chr2_A_fumigatus_Af293	2468474	TG	TG	TG	CA	CA
Chr2_A_fumigatus_Af293	2468815	G	G	G	A	A
Chr2_A_fumigatus_Af293	2468823	ACC	ACT	ACT	GCT	GCT
Chr2_A_fumigatus_Af293	2468830	AATA	AATA	AATA	GATG	GATG
Chr2_A_fumigatus_Af293	2468948	A	A	A	T	T
Chr2_A_fumigatus_Af293	2468957	G	G	G	A	A
Chr2_A_fumigatus_Af293	2468994	C	C	C	T	T
Chr2_A_fumigatus_Af293	2469038	TAGAT	CAGGC	CAGGC	TAGCC	TAGCC
Chr2_A_fumigatus_Af293	2469170	T	T	T	C	C
Chr2_A_fumigatus_Af293	2469183	A	A	A	G	G
Chr2_A_fumigatus_Af293	2469224	G	G	G	A	A
Chr2_A_fumigatus_Af293	2469233	GTAAC	GTAAT	GTAAT	GTGAT	GTGAT
Chr2_A_fumigatus_Af293	2469246	C	C	C	T	T
Chr2_A_fumigatus_Af293	2469282	TCTAC	TCTAC	TCTAC	CCCAC	CCCAC
Chr2_A_fumigatus_Af293	2469515	T	T	T	C	C
Chr2_A_fumigatus_Af293	2469803	AT	AT	AT	GC	GC
Chr2_A_fumigatus_Af293	2469820	GCATG	GCATA	GCATA	ATATA	ATATA
Chr2_A_fumigatus_Af293	2469850	G	G	G	A	A
Chr2_A_fumigatus_Af293	2469890	C	C	C	T	T
Chr2_A_fumigatus_Af293	2470096	G	G	G	A	A
Chr2_A_fumigatus_Af293	2470126	A	A	A	G	G
Chr2_A_fumigatus_Af293	2470132	G	G	G	A	A
Chr2_A_fumigatus_Af293	2470147	TT	TC	TC	CC	CC
Chr2_A_fumigatus_Af293	2470697	ATGGAG	GTAGAG	GTAGAG	GTAGAA	GTAGAA
Chr2_A_fumigatus_Af293	2471072	G	G	G	A	A
Chr2_A_fumigatus_Af293	2471083	TTT	CTT	CTT	CCC	CCC
Chr2_A_fumigatus_Af293	2471332	A	A	A	G	G
Chr2_A_fumigatus_Af293	2471339	A	A	A	G	G
Chr2_A_fumigatus_Af293	2471398	CAAG	CAAG	CAAG	TAAA	TAAA
Chr2_A_fumigatus_Af293	2471446	G	G	G	A	A
Chr2_A_fumigatus_Af293	2471473	GG	GG	GG	AA	AA
Chr2_A_fumigatus_Af293	2471548	TG	TA	TA	CA	CA
Chr2_A_fumigatus_Af293	2471585	TATACTAAT	TATACTAAT	TATACTAAT	CATGCCAAC	CATGCCAAC
Chr2_A_fumigatus_Af293	2471598	T	T	T	C	C
Chr2_A_fumigatus_Af293	2471651	A	A	A	G	G
Chr2_A_fumigatus_Af293	2471655	ATAT	ATAT	ATAT	ATAC	ATAC
Chr2_A_fumigatus_Af293	2471756	T	T	T	C	C
Chr2_A_fumigatus_Af293	2472901	C	C	C	T	T
Chr2_A_fumigatus_Af293	2472917	TCTAT	TCTAT	TCTAT	CTTAC	CTTAC
Chr2_A_fumigatus_Af293	2472954	A	A	A	G	G
Chr2_A_fumigatus_Af293	2472967	A	A	A	G	G
Chr2_A_fumigatus_Af293	2472989	C	C	C	T	T
Chr2_A_fumigatus_Af293	2473874	TAATAATA	TAATAATA	TAATAATA	CAACAATG	CAACAATG
Chr2_A_fumigatus_Af293	2473886	T	T	T	C	C
Chr2_A_fumigatus_Af293	2473901	AGGG	GGGA	GGGA	GGGG	GGGG
Chr2_A_fumigatus_Af293	2473914	CAC	CAC	CAC	TAT	TAT
Chr2_A_fumigatus_Af293	2473921	C	C	C	T	T
Chr2_A_fumigatus_Af293	2473936	A	A	A	G	G
Chr2_A_fumigatus_Af293	2476638	T	T	T	C	C
Chr2_A_fumigatus_Af293	2485039	C	C	C	A	A
Chr2_A_fumigatus_Af293	2489238	C	C	C	T	T
Chr2_A_fumigatus_Af293	2502831	G	G	G	T	T
Chr2_A_fumigatus_Af293	2521525	C	C	C	T	T
Chr2_A_fumigatus_Af293	2526126	AGGCA	AGACA	AGACA	ACA	ACA
Chr2_A_fumigatus_Af293	2537888	T	T	T	C	C
Chr2_A_fumigatus_Af293	2540471	G	G	G	T	T
Chr2_A_fumigatus_Af293	2540892	T	T	T	C	C
Chr2_A_fumigatus_Af293	2583629	C	C	C	T	T
Chr2_A_fumigatus_Af293	2602958	G	G	G	C	C
Chr2_A_fumigatus_Af293	2613377	GG	GG	GG	AA	AA
Chr2_A_fumigatus_Af293	2619317	C	C	C	G	G
Chr2_A_fumigatus_Af293	2635010	T	T	T	G	G
Chr2_A_fumigatus_Af293	2648622	AGGGGGGAAGC	AGGGGGGAAGC	AGGGGGGAAGC	AGGGGGAAGC	AGGGGGAAGC
Chr2_A_fumigatus_Af293	2652319	AGAGC	AGAGC	AGAGC	AGAGT	AGAGT
Chr2_A_fumigatus_Af293	2652935	A	A	A	G	G
Chr2_A_fumigatus_Af293	2653037	G	G	G	A	A
Chr2_A_fumigatus_Af293	2653196	A	A	A	G	G
Chr2_A_fumigatus_Af293	2653314	G	G	G	A	A
Chr2_A_fumigatus_Af293	2653624	GGCTG	GGCTG	GGCTG	AGCTG	AGCTG
Chr2_A_fumigatus_Af293	2653908	G	G	G	A	A
Chr2_A_fumigatus_Af293	2653926	G	G	G	A	A
Chr2_A_fumigatus_Af293	2662872	TG	TG	TG	TA	TA
Chr2_A_fumigatus_Af293	2663321	TAGTGAAGT	TAGTGAAGT	TAGTGAAGT	TAGTAAAGT	TAGTAAAGT
Chr2_A_fumigatus_Af293	2664136	AGCT	AGCT	AGCT	AGCC	AGCC
Chr2_A_fumigatus_Af293	2664221	G	G	G	A	A
Chr2_A_fumigatus_Af293	2664534	T	T	T	C	C
Chr2_A_fumigatus_Af293	2664703	ATTTTTTTTATATAG	ATTTTTTTTATATAG	ATTTTTTTTATATAG	ATTTTTTTTTATATAG	ATTTTTTTTTATATAG
Chr2_A_fumigatus_Af293	2665969	G	G	G	A	A
Chr2_A_fumigatus_Af293	2691806	C	C	C	A	A
Chr2_A_fumigatus_Af293	2700262	G	G	G	A	A
Chr2_A_fumigatus_Af293	2727312	G	G	G	C	C
Chr2_A_fumigatus_Af293	2957840	G	G	G	C	C
Chr2_A_fumigatus_Af293	2986564	A	A	A	G	G
Chr2_A_fumigatus_Af293	2989337	T	T	T	A	A
Chr2_A_fumigatus_Af293	2992350	T	T	T	C	C
Chr2_A_fumigatus_Af293	2993200	A	A	A	T	T
Chr2_A_fumigatus_Af293	2993793	T	T	T	A	A
Chr2_A_fumigatus_Af293	2996198	ATTTTTTTTTTTTTTTTTTCTTTGTTTCTACAA	ATTTTTTTTTTTTTTTTTTTTCTTTGTTTCTACAA	ATTTTTTTTTTTTTTTTTTTTCTTTGTTTCTACAA	AATTTTTTTTTTTTTTTTTTTTTTCTTTGTTTCTACAA	AATTTTTTTTTTTTTTTTTTTTTTCTTTGTTTCTACAA
Chr2_A_fumigatus_Af293	3004575	G	G	G	C	C
Chr2_A_fumigatus_Af293	3012190	A	A	A	T	T
Chr2_A_fumigatus_Af293	3054698	TAAAAAAAAAAGGAAAAAAATGTG	TAAAAAAAAAGGAAAAAAATGTG	TAAAAAAAAAGGAAAAAAATGTG	TAAAAAAAAAAAGGAAAAAAATGTG	TAAAAAAAAAAAGGAAAAAAATGTG
Chr2_A_fumigatus_Af293	3074850	T	T	T	A	A
Chr2_A_fumigatus_Af293	3082209	T	T	T	C	C
Chr2_A_fumigatus_Af293	3129420	C	C	C	T	T
Chr2_A_fumigatus_Af293	3136000	TCTCC	TCTCC	TCTCC	TC	TC
Chr2_A_fumigatus_Af293	3162803	C	C	C	T	T
Chr2_A_fumigatus_Af293	3176273	G	G	G	A	A
Chr2_A_fumigatus_Af293	3192701	C	C	C	T	T
Chr2_A_fumigatus_Af293	3207614	G	G	G	A	A
Chr2_A_fumigatus_Af293	3255639	A	A	A	G	G
Chr2_A_fumigatus_Af293	3256085	TGATTGATTGATTGATTGATTGATTGATTGATTGATTGATCG	TGATTGATTGATTGATTGATTGATTGATTGATTGATTGATTG	TGATTGATTGATTGATTGATTGATTGATTGATTGATTGATTG	TG	TG
Chr2_A_fumigatus_Af293	3257898	C	C	C	T	T
Chr2_A_fumigatus_Af293	3259021	T	T	T	A	A
Chr2_A_fumigatus_Af293	3259129	G	G	G	A	A
Chr2_A_fumigatus_Af293	3259760	C	C	C	T	T
Chr2_A_fumigatus_Af293	3270324	AATCACATACATA	AATCACATACATA	AATCACATACATA	AA	AA
Chr2_A_fumigatus_Af293	3275452	C	C	C	T	T
Chr2_A_fumigatus_Af293	3282254	C	C	C	A	A
Chr2_A_fumigatus_Af293	3341314	CATG	CATG	CATG	TATA	TATA
Chr2_A_fumigatus_Af293	3341340	G	G	G	A	A
Chr2_A_fumigatus_Af293	3341359	G	G	G	A	A
Chr2_A_fumigatus_Af293	3341463	GGCCT	GGCCT	GGCCT	AGCCT	AGCCT
Chr2_A_fumigatus_Af293	3341563	A	A	A	G	G
Chr2_A_fumigatus_Af293	3341622	G	G	G	A	A
Chr2_A_fumigatus_Af293	3341716	A	A	A	G	G
Chr2_A_fumigatus_Af293	3341862	C	C	C	T	T
Chr2_A_fumigatus_Af293	3341934	GCTATAGC	GCCACAGT	GCCACAGT	ACTATAGT	ACTATAGT
Chr2_A_fumigatus_Af293	3341950	GAGC	AAGT	AAGT	AAGC	AAGC
Chr2_A_fumigatus_Af293	3341977	T	T	T	C	C
Chr2_A_fumigatus_Af293	3342024	G	G	G	A	A
Chr2_A_fumigatus_Af293	3342047	A	A	A	G	G
Chr2_A_fumigatus_Af293	3342055	A	A	A	G	G
Chr2_A_fumigatus_Af293	3342117	A	A	A	G	G
Chr2_A_fumigatus_Af293	3342310	C	C	C	T	T
Chr2_A_fumigatus_Af293	3342331	TAAGT	CAAGC	CAAGC	TAAGC	TAAGC
Chr2_A_fumigatus_Af293	3342341	C	C	C	T	T
Chr2_A_fumigatus_Af293	3342355	C	C	C	T	T
Chr2_A_fumigatus_Af293	3342454	A	A	A	G	G
Chr2_A_fumigatus_Af293	3350419	CG	CG	CG	TA	TA
Chr2_A_fumigatus_Af293	3350426	T	T	T	C	C
Chr2_A_fumigatus_Af293	3350451	C	C	C	T	T
Chr2_A_fumigatus_Af293	3350561	T	T	T	C	C
Chr2_A_fumigatus_Af293	3350702	ACTGTG	ACTATA	ACTATA	ACCATA	ACCATA
Chr2_A_fumigatus_Af293	3350764	T	T	T	C	C
Chr2_A_fumigatus_Af293	3350791	TAAT	TAAC	TAAC	TGAT	TGAT
Chr2_A_fumigatus_Af293	3350813	G	G	G	A	A
Chr2_A_fumigatus_Af293	3351564	A	A	A	G	G
Chr2_A_fumigatus_Af293	3360510	A	A	A	T	T
Chr2_A_fumigatus_Af293	3419280	A	A	A	G	G
Chr2_A_fumigatus_Af293	3419288	C	C	C	T	T
Chr2_A_fumigatus_Af293	3419308	G	G	G	A	A
Chr2_A_fumigatus_Af293	3419359	AATAAGC	AATAAGC	AATAAGC	GATGAGT	GATGAGT
Chr2_A_fumigatus_Af293	3419410	A	A	A	G	G
Chr2_A_fumigatus_Af293	3419436	G	G	G	A	A
Chr2_A_fumigatus_Af293	3419497	G	G	G	A	A
Chr2_A_fumigatus_Af293	3419512	T	T	T	C	C
Chr2_A_fumigatus_Af293	3419527	A	A	A	G	G
Chr2_A_fumigatus_Af293	3419538	A	A	A	G	G
Chr2_A_fumigatus_Af293	3419560	G	G	G	A	A
Chr2_A_fumigatus_Af293	3419580	AC	AT	AT	GT	GT
Chr2_A_fumigatus_Af293	3419628	C	C	C	T	T
Chr2_A_fumigatus_Af293	3419638	A	A	A	G	G
Chr2_A_fumigatus_Af293	3419726	T	T	T	C	C
Chr2_A_fumigatus_Af293	3419752	TCTG	CCTG	CCTG	TCTA	TCTA
Chr2_A_fumigatus_Af293	3419767	C	C	C	T	T
Chr2_A_fumigatus_Af293	3419800	GCT	ACT	ACT	ACC	ACC
Chr2_A_fumigatus_Af293	3419833	A	A	A	G	G
Chr2_A_fumigatus_Af293	3419838	TAGCT	CAGCC	CAGCC	TAGCC	TAGCC
Chr2_A_fumigatus_Af293	3419992	CACAGC	TATAGT	TATAGT	TATAGC	TATAGC
Chr2_A_fumigatus_Af293	3420273	A	A	A	G	G
Chr2_A_fumigatus_Af293	3420356	T	T	T	C	C
Chr2_A_fumigatus_Af293	3420364	CA	TA	TA	TG	TG
Chr2_A_fumigatus_Af293	3420372	G	G	G	A	A
Chr2_A_fumigatus_Af293	3448140	C	C	C	T	T
Chr2_A_fumigatus_Af293	3455922	CAAAAAAAAAAAGACGAAAAGAAGAAAAGAAGAAAAGAAGAA	CAAAAAAAAAAAGACGAAAAGAAGAAAAGAAGAAAAGAAGAA	CAAAAAAAAAAAGACGAAAAGAAGAAAAGAAGAAAAGAAGAA	CAAAAAAAAAAGACGAAAAGAAGAAAAGAAGAAAAGAAGAA	CAAAAAAAAAAGACGAAAAGAAGAAAAGAAGAAAAGAAGAA
Chr2_A_fumigatus_Af293	3457450	G	G	G	T	T
Chr2_A_fumigatus_Af293	3465935	C	C	C	T	T
Chr2_A_fumigatus_Af293	3480513	A	A	A	G	G
Chr2_A_fumigatus_Af293	3489104	A	A	A	G	G
Chr2_A_fumigatus_Af293	3490789	CTGAT	TTGAT	TTGAT	TTGAC	TTGAC
Chr2_A_fumigatus_Af293	3494764	T	T	T	C	C
Chr2_A_fumigatus_Af293	3496848	G	G	G	A	A
Chr2_A_fumigatus_Af293	3509466	C	C	C	A	A
Chr2_A_fumigatus_Af293	3513764	G	G	G	A	A
Chr2_A_fumigatus_Af293	3515063	T	T	T	C	C
Chr2_A_fumigatus_Af293	3523922	TCCCCCCCCCCCCCTCTCTCTTTTCTTTTTTA	TCCCCCCCCCCCTCTCTCTTTTCTTTTTTA	TCCCCCCCCCCCTCTCTCTTTTCTTTTTTA	TCCCCCCCCCCTCTCTCTTTTCTTTTTTA	TCCCCCCCCCCTCTCTCTTTTCTTTTTTA
Chr2_A_fumigatus_Af293	3524730	C	C	C	A	A
Chr2_A_fumigatus_Af293	3533630	T	T	T	C	C
Chr2_A_fumigatus_Af293	3535871	G	G	G	A	A
Chr2_A_fumigatus_Af293	3541528	T	T	T	C	C
Chr2_A_fumigatus_Af293	3547751	A	A	A	G	G
Chr2_A_fumigatus_Af293	3552500	C	C	C	T	T
Chr2_A_fumigatus_Af293	3614298	G	G	G	T	T
Chr2_A_fumigatus_Af293	3659866	T	T	T	C	C
Chr2_A_fumigatus_Af293	3664918	C	C	C	T	T
Chr2_A_fumigatus_Af293	3676698	G	G	G	A	A
Chr2_A_fumigatus_Af293	3689547	T	T	T	C	C
Chr2_A_fumigatus_Af293	3689988	G	G	G	T	T
Chr2_A_fumigatus_Af293	3703614	CGTG	CGTG	CGTG	CG	CG
Chr2_A_fumigatus_Af293	3825812	A	A	A	G	G
Chr2_A_fumigatus_Af293	3825907	C	C	C	G	G
Chr2_A_fumigatus_Af293	3827036	G	G	G	A	A
Chr2_A_fumigatus_Af293	3827241	T	T	T	C	C
Chr2_A_fumigatus_Af293	3827601	G	G	G	T	T
Chr2_A_fumigatus_Af293	3829393	ACCCCCCCCCCCCCCCCCTCCCTCCCCCCTCTCCTCCCACAGA	ACCCCCCCCCCCCCCCCCTCCCTCCCCCCTCTCCTCCCACAGA	ACCCCCCCCCCCCCCCCCTCCCTCCCCCCTCTCCTCCCACAGA	ACCCCCCCCCTCCCTCCCCCCTCTCCTCCCACAGA	ACCCCCCCCCTCCCTCCCCCCTCTCCTCCCACAGA
Chr2_A_fumigatus_Af293	3868203	GAAAAAAAAAAAAAAAAAATTCAATGAAT	GAAAAAAAAAAAAAAAAAAAAAATTCAATGAAT	GAAAAAAAAAAAAAAAAAAAAAATTCAATGAAT	GAAAAAAAAAAAAAAAAAAAAATTCAATGAAT	GAAAAAAAAAAAAAAAAAAAAATTCAATGAAT
Chr2_A_fumigatus_Af293	3897385	G	G	G	A	A
Chr2_A_fumigatus_Af293	4035300	TCTTTAGCGTGCAA	TCTTTAGCGTGCAA	TCTTTAGCGTGCAA	ACTTTAGCGTGCATTTAGCGTGCAA	ACTTTAGCGTGCATTTAGCGTGCAA
Chr2_A_fumigatus_Af293	4091789	G	G	G	A	A
Chr2_A_fumigatus_Af293	4094866	A	A	A	G	G
Chr2_A_fumigatus_Af293	4098251	C	C	C	T	T
Chr2_A_fumigatus_Af293	4098404	A	A	A	G	G
Chr2_A_fumigatus_Af293	4121239	CCTTCTTCA	CCTTCTTCA	CCTTCTTCA	CCTTCTTCTTCA	CCTTCTTCTTCA
Chr2_A_fumigatus_Af293	4127645	A	A	A	T	T
Chr2_A_fumigatus_Af293	4128303	CTTTTTTTTGGC	CTTTTTTTTGGC	CTTTTTTTTGGC	CTTTTTTTTTGGC	CTTTTTTTTTGGC
Chr2_A_fumigatus_Af293	4128822	GCTCC	GCTCC	GCTCC	GC	GC
Chr2_A_fumigatus_Af293	4132431	T	T	T	G	G
Chr2_A_fumigatus_Af293	4138136	T	T	T	C	C
Chr2_A_fumigatus_Af293	4144339	T	T	T	A	A
Chr2_A_fumigatus_Af293	4147466	G	G	G	A	A
Chr2_A_fumigatus_Af293	4150705	C	C	C	A	A
Chr2_A_fumigatus_Af293	4217058	CTTTTATTTTTCC	CTTTTATTTTTCC	CTTTTATTTTTCC	CTTTTTATTTTTCC	CTTTTTATTTTTCC
Chr2_A_fumigatus_Af293	4239540	G	G	G	A	A
Chr2_A_fumigatus_Af293	4285208	GACGAG	GACGAG	GACGAG	CAGGAC	CAGGAC
Chr2_A_fumigatus_Af293	4378453	C	C	C	T	T
Chr2_A_fumigatus_Af293	4381962	CACTAGTCAA	TACCAGTTAA	TACCAGTTAA	TACCAGTTAG	TACCAGTTAG
Chr2_A_fumigatus_Af293	4382141	TATC	TATC	TATC	CATC	CATC
Chr2_A_fumigatus_Af293	4382157	C	C	C	T	T
Chr2_A_fumigatus_Af293	4382561	TG	TG	TG	TA	TA
Chr2_A_fumigatus_Af293	4382957	CATG	CATG	CATG	TATG	TATG
Chr2_A_fumigatus_Af293	4382998	CACT	CACT	CACT	CACC	CACC
Chr2_A_fumigatus_Af293	4383693	ATATA	GTATA	GTATA	GTATG	GTATG
Chr2_A_fumigatus_Af293	4383854	G	G	G	A	A
Chr2_A_fumigatus_Af293	4383911	TGTT	TGTT	TGTT	TATT	TATT
Chr2_A_fumigatus_Af293	4384136	ACTGTATG	ACTATATA	ACTATATA	GCTGCATG	GCTGCATG
Chr2_A_fumigatus_Af293	4384201	G	G	G	A	A
Chr2_A_fumigatus_Af293	4384231	A	A	A	G	G
Chr2_A_fumigatus_Af293	4384294	AATAC	AATAC	AATAC	GATAT	GATAT
Chr2_A_fumigatus_Af293	4384337	TAG	TAG	TAG	CAA	CAA
Chr2_A_fumigatus_Af293	4384357	C	C	C	T	T
Chr2_A_fumigatus_Af293	4384403	C	C	C	T	T
Chr2_A_fumigatus_Af293	4384736	G	G	G	A	A
Chr2_A_fumigatus_Af293	4384752	T	T	T	C	C
Chr2_A_fumigatus_Af293	4386162	AAAAC	AAAAT	AAAAT	GAAAT	GAAAT
Chr2_A_fumigatus_Af293	4386662	C	C	C	T	T
Chr2_A_fumigatus_Af293	4386825	T	T	T	C	C
Chr2_A_fumigatus_Af293	4386848	AAGAC	GAGAT	GAGAT	AAGAT	AAGAT
Chr2_A_fumigatus_Af293	4386937	CAAGC	CAAGC	CAAGC	TAAGC	TAAGC
Chr2_A_fumigatus_Af293	4387375	TAAAATATAATTA	GAAAATGCAATCG	GAAAATGCAATCG	TAAAATGTAATTA	TAAAATGTAATTA
Chr2_A_fumigatus_Af293	4387394	GCACTGAAAT	ATACTAAAAT	ATACTAAAAT	GCACTAAAAT	GCACTAAAAT
Chr2_A_fumigatus_Af293	4387582	T	T	T	C	C
Chr2_A_fumigatus_Af293	4387588	GCTG	CCTA	CCTA	ACTA	ACTA
Chr2_A_fumigatus_Af293	4387707	GACAAACTA	TATAAACTA	TATAAACTA	GACAAATTA	GACAAATTA
Chr2_A_fumigatus_Af293	4388336	T	T	T	C	C
Chr2_A_fumigatus_Af293	4389294	AATCCAG	GATCTAG	GATCTAG	AATCTAG	AATCTAG
Chr2_A_fumigatus_Af293	4389430	TGC	TGC	TGC	TAT	TAT
Chr2_A_fumigatus_Af293	4389491	GAGAT	GGGAT	GGGAT	AGGAT	AGGAT
Chr2_A_fumigatus_Af293	4389705	G	G	G	A	A
Chr2_A_fumigatus_Af293	4389778	G	G	G	A	A
Chr2_A_fumigatus_Af293	4390667	CCTATAGA	CCTGTAGA	CCTGTAGA	TCTGTAGA	TCTGTAGA
Chr2_A_fumigatus_Af293	4390795	A	A	A	G	G
Chr2_A_fumigatus_Af293	4391287	ATAGGC	ATAGGC	ATAGGC	TTAGGC	TTAGGC
Chr2_A_fumigatus_Af293	4391394	C	C	C	T	T
Chr2_A_fumigatus_Af293	4391405	G	G	G	A	A
Chr2_A_fumigatus_Af293	4392387	TTAC	CTAC	CTAC	CTAT	CTAT
Chr2_A_fumigatus_Af293	4392402	GTGTAAA	GCATAAA	GCATAAA	GTATAAA	GTATAAA
Chr2_A_fumigatus_Af293	4392804	GA	GA	GA	GG	GG
Chr2_A_fumigatus_Af293	4392816	CAG	CAG	CAG	TAG	TAG
Chr2_A_fumigatus_Af293	4392890	T	T	T	C	C
Chr2_A_fumigatus_Af293	4392971	CACTGC	TACTAT	TACTAT	TACTAC	TACTAC
Chr2_A_fumigatus_Af293	4393285	AT	AT	AT	GC	GC
Chr2_A_fumigatus_Af293	4393357	TATGCTACT	TATGCTACT	TATGCTACT	TATGCCACC	TATGCCACC
Chr2_A_fumigatus_Af293	4393430	C	C	C	T	T
Chr2_A_fumigatus_Af293	4393485	T	T	T	C	C
Chr2_A_fumigatus_Af293	4393716	AGCTC	AGCTT	AGCTT	GGCTT	GGCTT
Chr2_A_fumigatus_Af293	4394285	TACTG	CACTG	CACTG	CACTA	CACTA
Chr2_A_fumigatus_Af293	4394300	TAGG	CAGG	CAGG	TAGA	TAGA
Chr2_A_fumigatus_Af293	4394343	CAGA	TAGA	TAGA	TAGG	TAGG
Chr2_A_fumigatus_Af293	4394752	ATACTG	GCACTA	GCACTA	GCACTG	GCACTG
Chr2_A_fumigatus_Af293	4395181	GCAAC	GCAAC	GCAAC	GTAAT	GTAAT
Chr2_A_fumigatus_Af293	4395217	TAACATATCTA	TAATACATCTA	TAATACATCTA	TAACACATCTG	TAACACATCTG
Chr2_A_fumigatus_Af293	4396024	GCAATCACC	GCAGTTACC	GCAGTTACC	ATAATTACT	ATAATTACT
Chr2_A_fumigatus_Af293	4396245	TATT	TATT	TATT	CATT	CATT
Chr2_A_fumigatus_Af293	4396281	GGC	AGT	AGT	GGT	GGT
Chr2_A_fumigatus_Af293	4397047	AACAGGCTGCC	AATAGGCTGCC	AATAGGCTGCC	AACAGGCTGCT	AACAGGCTGCT
Chr2_A_fumigatus_Af293	4397272	CCATGC	CTATAC	CTATAC	TCATGC	TCATGC
Chr2_A_fumigatus_Af293	4397308	T	T	T	C	C
Chr2_A_fumigatus_Af293	4397523	CTGATGGGTATAT	CTGATGGGTGCAT	CTGATGGGTGCAT	CTGATAGGTGCAC	CTGATAGGTGCAC
Chr2_A_fumigatus_Af293	4397568	TATCACAC	TATTACAT	TATTACAT	CATCACAT	CATCACAT
Chr2_A_fumigatus_Af293	4397627	T	T	T	C	C
Chr2_A_fumigatus_Af293	4397760	AGGAT	AGGAC	AGGAC	AGAT	AGAT
Chr2_A_fumigatus_Af293	4398034	A	A	A	G	G
Chr2_A_fumigatus_Af293	4398050	T	T	T	C	C
Chr2_A_fumigatus_Af293	4399923	GC	GC	GC	AT	AT
Chr2_A_fumigatus_Af293	4400895	GA	GA	GA	AG	AG
Chr2_A_fumigatus_Af293	4400925	TG	TA	TA	CA	CA
Chr2_A_fumigatus_Af293	4400937	G	G	G	A	A
Chr2_A_fumigatus_Af293	4400971	CAG	TAG	TAG	TAA	TAA
Chr2_A_fumigatus_Af293	4401211	C	C	C	A	A
Chr2_A_fumigatus_Af293	4401218	A	A	A	G	G
Chr2_A_fumigatus_Af293	4401261	GCT	GCT	GCT	ACC	ACC
Chr2_A_fumigatus_Af293	4401324	A	A	A	G	G
Chr2_A_fumigatus_Af293	4401470	A	A	A	G	G
Chr2_A_fumigatus_Af293	4401524	GTT	ATT	ATT	ATC	ATC
Chr2_A_fumigatus_Af293	4401544	A	A	A	G	G
Chr2_A_fumigatus_Af293	4401687	A	A	A	G	G
Chr2_A_fumigatus_Af293	4401730	GATAGCT	GATAGTT	GATAGTT	AATGACT	AATGACT
Chr2_A_fumigatus_Af293	4401769	T	T	T	C	C
Chr2_A_fumigatus_Af293	4401775	T	T	T	C	C
Chr2_A_fumigatus_Af293	4401807	CC	TC	TC	TT	TT
Chr2_A_fumigatus_Af293	4401830	G	G	G	A	A
Chr2_A_fumigatus_Af293	4401859	CAGCCG	CAGCCG	CAGCCG	CAGCTG	CAGCTG
Chr2_A_fumigatus_Af293	4401894	G	G	G	A	A
Chr2_A_fumigatus_Af293	4401929	G	G	G	A	A
Chr2_A_fumigatus_Af293	4401960	GTT	GTT	GTT	GTC	GTC
Chr2_A_fumigatus_Af293	4403067	ATA	GTG	GTG	GTA	GTA
Chr2_A_fumigatus_Af293	4403083	CCCTG	TCCTA	TCCTA	CTCTA	CTCTA
Chr2_A_fumigatus_Af293	4403210	GATG	GATG	GATG	AATA	AATA
Chr2_A_fumigatus_Af293	4403224	CATAG	TATAG	TATAG	TATAA	TATAA
Chr2_A_fumigatus_Af293	4403575	C	C	C	T	T
Chr2_A_fumigatus_Af293	4403652	TATCACAGCC	TATTATAGCC	TATTATAGCC	TATTATAGCT	TATTATAGCT
Chr2_A_fumigatus_Af293	4403693	TATC	TATC	TATC	CATC	CATC
Chr2_A_fumigatus_Af293	4403704	GTG	GTG	GTG	ATA	ATA
Chr2_A_fumigatus_Af293	4403717	CTGTTA	CTATTA	CTATTA	CCATCA	CCATCA
Chr2_A_fumigatus_Af293	4403767	C	C	C	T	T
Chr2_A_fumigatus_Af293	4403774	CT	CT	CT	TC	TC
Chr2_A_fumigatus_Af293	4403875	A	A	A	G	G
Chr2_A_fumigatus_Af293	4403880	TAT	TAT	TAT	CAC	CAC
Chr2_A_fumigatus_Af293	4403969	AG	GA	GA	GG	GG
Chr2_A_fumigatus_Af293	4404006	A	A	A	G	G
Chr2_A_fumigatus_Af293	4404053	A	A	A	G	G
Chr2_A_fumigatus_Af293	4404080	CAGTG	CAGTA	CAGTA	TAGTA	TAGTA
Chr2_A_fumigatus_Af293	4404095	A	A	A	G	G
Chr2_A_fumigatus_Af293	4404108	CAC	TAT	TAT	CGC	CGC
Chr2_A_fumigatus_Af293	4404126	AATG	AATA	AATA	GATA	GATA
Chr2_A_fumigatus_Af293	4404147	T	T	T	C	C
Chr2_A_fumigatus_Af293	4404162	CACTGTG	TATTATA	TATTATA	CACTGTA	CACTGTA
Chr2_A_fumigatus_Af293	4404216	G	G	G	A	A
Chr2_A_fumigatus_Af293	4404259	G	G	G	A	A
Chr2_A_fumigatus_Af293	4404268	GCTG	GCTG	GCTG	GCTA	GCTA
Chr2_A_fumigatus_Af293	4404279	ACTAG	ACTAG	ACTAG	GCTAA	GCTAA
Chr2_A_fumigatus_Af293	4404327	TT	CC	CC	TC	TC
Chr2_A_fumigatus_Af293	4404338	A	A	A	G	G
Chr2_A_fumigatus_Af293	4405453	GAAGG	GAAGG	GAAGG	AAAGA	AAAGA
Chr2_A_fumigatus_Af293	4406036	A	A	A	G	G
Chr2_A_fumigatus_Af293	4406081	AG	AG	AG	GA	GA
Chr2_A_fumigatus_Af293	4406122	T	T	T	C	C
Chr2_A_fumigatus_Af293	4406171	TA	TA	TA	CG	CG
Chr2_A_fumigatus_Af293	4406178	TTA	CTA	CTA	CTG	CTG
Chr2_A_fumigatus_Af293	4511759	TCCCCCCCCCCACCTTT	TCCCCCCCCCCCACCTTT	TCCCCCCCCCCCACCTTT	TCCCCCCCCCCCCACCTTT	TCCCCCCCCCCCCACCTTT
Chr2_A_fumigatus_Af293	4547833	C	C	C	T	T
Chr2_A_fumigatus_Af293	4548835	TGCTGCTGG	TGCTGCTGG	TGCTGCTGG	CGTCACTGA	CGTCACTGA
Chr2_A_fumigatus_Af293	4549622	AT	AT	AT	GC	GC
Chr2_A_fumigatus_Af293	4592004	G	G	G	A	A
Chr2_A_fumigatus_Af293	4595087	T	T	T	A	A
Chr2_A_fumigatus_Af293	4619875	T	T	T	A	A
Chr2_A_fumigatus_Af293	4676643	A	A	A	G	G
Chr2_A_fumigatus_Af293	4687866	C	C	C	T	T
Chr2_A_fumigatus_Af293	4688908	C	C	C	T	T
Chr2_A_fumigatus_Af293	4691782	A	A	A	T	T
Chr2_A_fumigatus_Af293	4692683	GAAAAAAAAAAAAAAAAAATAATTTTACTA	GAAAAAAAAAAAAAAAAATAATTTTACTA	GAAAAAAAAAAAAAAAAATAATTTTACTA	AAAAAAAAAAAAAAAAAAATAATTTTACTA	AAAAAAAAAAAAAAAAAAATAATTTTACTA
Chr2_A_fumigatus_Af293	4692995	CGGGGTC	CGGGGTC	CGGGGTC	CGGGTC	CGGGTC
Chr2_A_fumigatus_Af293	4696911	T	T	T	C	C
Chr2_A_fumigatus_Af293	4697048	GAAAAAAAAAAAAAAAGAAAAAAAGAAACCCGT	GAAAAAAAAAAAAGAAAAAAAGAAACCCGT	GAAAAAAAAAAAAGAAAAAAAGAAACCCGT	GAAAAAAAAAAAGAAAAAAAGAAACCCGT	GAAAAAAAAAAAGAAAAAAAGAAACCCGT
Chr2_A_fumigatus_Af293	4697836	CCCGCCTCCTGGACCGCCTCCTGGAC	CCCGCCTCCTGGACCGCCTCCTGGAC	CCCGCCTCCTGGACCGCCTCCTGGAC	CCCGCCTCCTGGACCGCCTCCTGGACCGCCTCCTGGAC	CCCGCCTCCTGGACCGCCTCCTGGACCGCCTCCTGGAC
Chr2_A_fumigatus_Af293	4698094	T	T	T	G	G
Chr2_A_fumigatus_Af293	4700976	GAAAAAAAAAAAAGCAATG	GAAAAAAAAAAAAAAAGCAATG	GAAAAAAAAAAAAAAAGCAATG	GAAAAAAAAAAAAAGCAATG	GAAAAAAAAAAAAAGCAATG
Chr2_A_fumigatus_Af293	4711682	T	T	T	A	A
Chr2_A_fumigatus_Af293	4711728	T	T	T	A	A
Chr2_A_fumigatus_Af293	4712153	C	C	C	T	T
Chr2_A_fumigatus_Af293	4712788	T	T	T	A	A
Chr2_A_fumigatus_Af293	4720974	A	A	A	T	T
Chr2_A_fumigatus_Af293	4721086	AGGATATTATAACTCATCCA	AAGATATTATAACTCATCCA	AAGATATTATAACTCATCCA	AA	AA
Chr2_A_fumigatus_Af293	4722093	A	A	A	C	C
Chr2_A_fumigatus_Af293	4722121	A	A	A	G	G
Chr2_A_fumigatus_Af293	4723211	C	C	C	T	T
Chr2_A_fumigatus_Af293	4723942	C	C	C	G	G
Chr2_A_fumigatus_Af293	4730038	CG	AG	AG	AA	AA
Chr2_A_fumigatus_Af293	4738168	G	G	G	A	A
Chr2_A_fumigatus_Af293	4738276	C	C	C	G	G
Chr2_A_fumigatus_Af293	4738399	A	A	A	T	T
Chr2_A_fumigatus_Af293	4757475	C	C	C	T	T
Chr2_A_fumigatus_Af293	4782692	G	G	G	A	A
Chr2_A_fumigatus_Af293	4821246	C	C	C	T	T
Chr2_A_fumigatus_Af293	4822534	AGATGAACTAGATAAACTAGATAAACTAGATAAACTAGATAAACTAGATAAACTAGATAAACTAGATAA	AGACAAACTGGATGAACTGGACAAACTAGATAAACTAGATAAACTAGACAAACTAGACAAACTAGATAAACTAGATAA	AGACAAACTGGATGAACTGGACAAACTAGATAAACTAGATAAACTAGACAAACTAGACAAACTAGATAAACTAGATAA	AGATGAACTAGATAAACTAGATAAACTAGATAAACTAGATAAACTAGATAAACTAGATAA	AGATGAACTAGATAAACTAGATAAACTAGATAAACTAGATAAACTAGATAAACTAGATAA
Chr2_A_fumigatus_Af293	4822605	TAGACAAACTGGATG	TAGACAAACTGGATG	TAGACAAACTGGATG	TAGATAAACTAGATG	TAGATAAACTAGATG
Chr2_A_fumigatus_Af293	4825482	A	A	A	G	G
Chr2_A_fumigatus_Af293	4825870	G	G	G	A	A
Chr2_A_fumigatus_Af293	4826123	C	C	C	T	T
Chr2_A_fumigatus_Af293	4826144	C	C	C	T	T
Chr2_A_fumigatus_Af293	4826860	TATTA	TATTA	TATTA	CATTG	CATTG
Chr2_A_fumigatus_Af293	4826871	TATG	TATG	TATG	CATG	CATG
Chr2_A_fumigatus_Af293	4827014	CGCGTG	CGCGTG	CGCGTG	TGTGTG	TGTGTG
Chr2_A_fumigatus_Af293	4828744	G	G	G	A	A
Chr2_A_fumigatus_Af293	4834156	AGGGGGGGGGGGTGATC	AGGGGGGGGGGGTGATC	AGGGGGGGGGGGTGATC	AGGGGGGGGGGTGATC	AGGGGGGGGGGTGATC
Chr2_A_fumigatus_Af293	4836303	C	C	C	T	T
Chr2_A_fumigatus_Af293	4836370	G	G	G	A	A
Chr2_A_fumigatus_Af293	4836404	G	G	G	A	A
Chr2_A_fumigatus_Af293	4836578	C	C	C	T	T
Chr2_A_fumigatus_Af293	4836615	G	G	G	A	A
Chr2_A_fumigatus_Af293	4838553	G	G	G	A	A
Chr2_A_fumigatus_Af293	4838678	C	C	C	T	T
Chr2_A_fumigatus_Af293	4839968	G	G	G	A	A
Chr2_A_fumigatus_Af293	4843645	G	G	G	A	A
Chr2_A_fumigatus_Af293	4843661	C	C	C	T	T
Chr3_A_fumigatus_Af293	28536	T	T	T	C	C
Chr3_A_fumigatus_Af293	28545	CGC	CGC	CGC	CAT	CAT
Chr3_A_fumigatus_Af293	28577	CGACGCTG	CAACACTA	CAACACTA	TGATGCCA	TGATGCCA
Chr3_A_fumigatus_Af293	28641	C	C	C	T	T
Chr3_A_fumigatus_Af293	28802	C	C	C	T	T
Chr3_A_fumigatus_Af293	28835	C	C	C	T	T
Chr3_A_fumigatus_Af293	28868	C	C	C	T	T
Chr3_A_fumigatus_Af293	28877	G	G	G	A	A
Chr3_A_fumigatus_Af293	28899	G	G	G	A	A
Chr3_A_fumigatus_Af293	28904	C	C	C	T	T
Chr3_A_fumigatus_Af293	28928	C	C	C	T	T
Chr3_A_fumigatus_Af293	28943	CTATG	CTACA	CTACA	TTATA	TTATA
Chr3_A_fumigatus_Af293	29089	C	C	C	T	T
Chr3_A_fumigatus_Af293	29127	C	C	C	T	T
Chr3_A_fumigatus_Af293	29237	C	C	C	T	T
Chr3_A_fumigatus_Af293	29300	G	G	G	A	A
Chr3_A_fumigatus_Af293	29317	GACC	AACC	AACC	AACT	AACT
Chr3_A_fumigatus_Af293	29592	T	T	T	C	C
Chr3_A_fumigatus_Af293	40732	C	C	C	T	T
Chr3_A_fumigatus_Af293	40790	C	C	C	T	T
Chr3_A_fumigatus_Af293	40902	CA	TA	TA	TG	TG
Chr3_A_fumigatus_Af293	41099	G	G	G	A	A
Chr3_A_fumigatus_Af293	41159	G	G	G	A	A
Chr3_A_fumigatus_Af293	41176	G	G	G	A	A
Chr3_A_fumigatus_Af293	41286	G	G	G	A	A
Chr3_A_fumigatus_Af293	41470	C	C	C	T	T
Chr3_A_fumigatus_Af293	41482	G	G	G	A	A
Chr3_A_fumigatus_Af293	41769	G	G	G	A	A
Chr3_A_fumigatus_Af293	50740	A	A	A	G	G
Chr3_A_fumigatus_Af293	54261	T	T	T	G	G
Chr3_A_fumigatus_Af293	74758	AAGA	AAGA	AAGA	AA	AA
Chr3_A_fumigatus_Af293	89679	C	C	C	T	T
Chr3_A_fumigatus_Af293	114118	C	C	C	T	T
Chr3_A_fumigatus_Af293	170681	T	T	T	A	A
Chr3_A_fumigatus_Af293	194055	GCCTG	GCCTG	GCCTG	GCCTCCTG	GCCTCCTG
Chr3_A_fumigatus_Af293	194069	CTGC	CTGTTGT	CTGTTGT	TTGT	TTGT
Chr3_A_fumigatus_Af293	195256	GCA	GCA	GCA	GTATACCCC	GTATACCCC
Chr3_A_fumigatus_Af293	195265	CCCCG	CCCCC	CCCCC	TCCCC	TCCCC
Chr3_A_fumigatus_Af293	195285	C	C	C	T	T
Chr3_A_fumigatus_Af293	195471	C	C	C	T	T
Chr3_A_fumigatus_Af293	195516	A	A	A	G	G
Chr3_A_fumigatus_Af293	195756	A	A	A	G	G
Chr3_A_fumigatus_Af293	195840	C	C	C	T	T
Chr3_A_fumigatus_Af293	195875	C	C	C	T	T
Chr3_A_fumigatus_Af293	195880	A	A	A	C	C
Chr3_A_fumigatus_Af293	195947	ATTTTTTCA	ATTTTTTCA	ATTTTTTCA	ATTTTTTTCA	ATTTTTTTCA
Chr3_A_fumigatus_Af293	196034	A	A	A	G	G
Chr3_A_fumigatus_Af293	196090	A	A	A	C	C
Chr3_A_fumigatus_Af293	196313	A	A	A	C	C
Chr3_A_fumigatus_Af293	196364	A	A	A	G	G
Chr3_A_fumigatus_Af293	196751	G	G	G	A	A
Chr3_A_fumigatus_Af293	201711	G	G	G	A	A
Chr3_A_fumigatus_Af293	203488	CACCCCAACCCAAA	CACCCCAACCCAAA	CACCCCAACCCAAA	CA	CA
Chr3_A_fumigatus_Af293	208365	GAAAAACCCACCG	GAAAAACCCACCG	GAAAAACCCACCG	GAAAACCCACCG	GAAAACCCACCG
Chr3_A_fumigatus_Af293	221680	A	A	A	T	T
Chr3_A_fumigatus_Af293	221888	A	A	A	G	G
Chr3_A_fumigatus_Af293	229899	AGGGGGGGGGGATAA	AGGGGGGGGGGATAA	AGGGGGGGGGGATAA	AGGGGGGGGGGGATAA	AGGGGGGGGGGGATAA
Chr3_A_fumigatus_Af293	248385	G	G	G	T	T
Chr3_A_fumigatus_Af293	250953	G	G	G	A	A
Chr3_A_fumigatus_Af293	255131	G	G	G	A	A
Chr3_A_fumigatus_Af293	257053	C	C	C	T	T
Chr3_A_fumigatus_Af293	299092	TCCGT	TCCGT	TCCGT	TCGT	TCGT
Chr3_A_fumigatus_Af293	314040	CGCTCGG	TGCCTGG	TGCCTGG	CGCTTGG	CGCTTGG
Chr3_A_fumigatus_Af293	394679	C	C	C	T	T
Chr3_A_fumigatus_Af293	395691	A	A	A	T	T
Chr3_A_fumigatus_Af293	395926	G	G	G	A	A
Chr3_A_fumigatus_Af293	405218	C	C	C	G	G
Chr3_A_fumigatus_Af293	429451	T	T	T	A	A
Chr3_A_fumigatus_Af293	430604	G	G	G	C	C
Chr3_A_fumigatus_Af293	433018	C	C	C	T	T
Chr3_A_fumigatus_Af293	433625	G	G	G	A	A
Chr3_A_fumigatus_Af293	440291	G	G	G	A	A
Chr3_A_fumigatus_Af293	446371	G	G	G	A	A
Chr3_A_fumigatus_Af293	460883	GAAATAC	GAAATAC	GAAATAC	GAAAATAC	GAAAATAC
Chr3_A_fumigatus_Af293	461097	C	C	C	T	T
Chr3_A_fumigatus_Af293	491410	CTTTTTGGTGTG	CTTTTTGGTGTG	CTTTTTGGTGTG	CTTTTGGTGTG	CTTTTGGTGTG
Chr3_A_fumigatus_Af293	491825	C	C	C	T	T
Chr3_A_fumigatus_Af293	491905	G	G	G	T	T
Chr3_A_fumigatus_Af293	492085	G	G	G	A	A
Chr3_A_fumigatus_Af293	492272	T	T	T	C	C
Chr3_A_fumigatus_Af293	492886	C	C	C	T	T
Chr3_A_fumigatus_Af293	492892	C	C	C	G	G
Chr3_A_fumigatus_Af293	493005	A	A	A	G	G
Chr3_A_fumigatus_Af293	493032	C	C	C	A	A
Chr3_A_fumigatus_Af293	493181	T	T	T	C	C
Chr3_A_fumigatus_Af293	493839	GAAAAAAAGGAT	GAAAAAAAGGAT	GAAAAAAAGGAT	GAAAAAAAAGGAT	GAAAAAAAAGGAT
Chr3_A_fumigatus_Af293	493935	G	G	G	A	A
Chr3_A_fumigatus_Af293	494010	TGGAG	TGGAG	TGGAG	CGGAA	CGGAA
Chr3_A_fumigatus_Af293	494217	TA	TA	TA	GG	GG
Chr3_A_fumigatus_Af293	494408	G	G	G	A	A
Chr3_A_fumigatus_Af293	494639	A	A	A	C	C
Chr3_A_fumigatus_Af293	494653	G	G	G	A	A
Chr3_A_fumigatus_Af293	494670	T	T	T	C	C
Chr3_A_fumigatus_Af293	494748	T	T	T	G	G
Chr3_A_fumigatus_Af293	494871	G	G	G	A	A
Chr3_A_fumigatus_Af293	495018	C	C	C	T	T
Chr3_A_fumigatus_Af293	495151	G	G	G	A	A
Chr3_A_fumigatus_Af293	495713	C	C	C	T	T
Chr3_A_fumigatus_Af293	496168	G	G	G	C	C
Chr3_A_fumigatus_Af293	496294	A	A	A	T	T
Chr3_A_fumigatus_Af293	496341	A	A	A	C	C
Chr3_A_fumigatus_Af293	496460	T	T	T	C	C
Chr3_A_fumigatus_Af293	496489	C	C	C	T	T
Chr3_A_fumigatus_Af293	496582	G	G	G	T	T
Chr3_A_fumigatus_Af293	496837	G	G	G	A	A
Chr3_A_fumigatus_Af293	497084	C	C	C	A	A
Chr3_A_fumigatus_Af293	497092	A	A	A	G	G
Chr3_A_fumigatus_Af293	497268	G	G	G	T	T
Chr3_A_fumigatus_Af293	497343	T	T	T	G	G
Chr3_A_fumigatus_Af293	497349	A	A	A	G	G
Chr3_A_fumigatus_Af293	497691	C	C	C	A	A
Chr3_A_fumigatus_Af293	497798	C	C	C	T	T
Chr3_A_fumigatus_Af293	497996	A	A	A	C	C
Chr3_A_fumigatus_Af293	498006	A	A	A	T	T
Chr3_A_fumigatus_Af293	498058	C	C	C	T	T
Chr3_A_fumigatus_Af293	498067	T	T	T	A	A
Chr3_A_fumigatus_Af293	498334	G	G	G	A	A
Chr3_A_fumigatus_Af293	498395	C	C	C	T	T
Chr3_A_fumigatus_Af293	498443	C	C	C	T	T
Chr3_A_fumigatus_Af293	498556	A	A	A	G	G
Chr3_A_fumigatus_Af293	498574	C	C	C	G	G
Chr3_A_fumigatus_Af293	498669	C	C	C	T	T
Chr3_A_fumigatus_Af293	498849	T	T	T	C	C
Chr3_A_fumigatus_Af293	498910	T	T	T	C	C
Chr3_A_fumigatus_Af293	499047	GAAAAAAAAAGTC	GAAAAAAAAAGTC	GAAAAAAAAAGTC	GAAAAAAAAGTC	GAAAAAAAAGTC
Chr3_A_fumigatus_Af293	499091	G	G	G	A	A
Chr3_A_fumigatus_Af293	499137	A	A	A	G	G
Chr3_A_fumigatus_Af293	499178	G	G	G	T	T
Chr3_A_fumigatus_Af293	499441	C	C	C	G	G
Chr3_A_fumigatus_Af293	499520	G	G	G	A	A
Chr3_A_fumigatus_Af293	499767	G	G	G	A	A
Chr3_A_fumigatus_Af293	500074	G	G	G	A	A
Chr3_A_fumigatus_Af293	500096	A	A	A	G	G
Chr3_A_fumigatus_Af293	500196	ACAAAT	ACAAAT	ACAAAT	AAAAA	AAAAA
Chr3_A_fumigatus_Af293	500221	A	A	A	G	G
Chr3_A_fumigatus_Af293	500520	T	T	T	A	A
Chr3_A_fumigatus_Af293	500618	C	C	C	T	T
Chr3_A_fumigatus_Af293	500666	T	T	T	C	C
Chr3_A_fumigatus_Af293	501397	T	T	T	C	C
Chr3_A_fumigatus_Af293	514177	C	C	C	T	T
Chr3_A_fumigatus_Af293	521317	G	G	G	A	A
Chr3_A_fumigatus_Af293	526543	C	C	C	A	A
Chr3_A_fumigatus_Af293	528668	T	T	T	C	C
Chr3_A_fumigatus_Af293	535312	T	T	T	C	C
Chr3_A_fumigatus_Af293	538909	C	C	C	G	G
Chr3_A_fumigatus_Af293	579432	T	T	T	C	C
Chr3_A_fumigatus_Af293	606070	AACCTT	AACCTT	AACCTT	AACCCT	AACCCT
Chr3_A_fumigatus_Af293	607783	TCTGTATGG	TCTGTATGG	TCTGTATGG	TCTGCATGG	TCTGCATGG
Chr3_A_fumigatus_Af293	617765	C	C	C	A	A
Chr3_A_fumigatus_Af293	621332	GG	GG	GG	AA	AA
Chr3_A_fumigatus_Af293	624137	A	A	A	T	T
Chr3_A_fumigatus_Af293	624179	A	A	A	C	C
Chr3_A_fumigatus_Af293	624675	T	T	T	G	G
Chr3_A_fumigatus_Af293	624796	A	A	A	T	T
Chr3_A_fumigatus_Af293	627749	T	T	T	G	G
Chr3_A_fumigatus_Af293	629049	T	T	T	C	C
Chr3_A_fumigatus_Af293	630568	T	T	T	C	C
Chr3_A_fumigatus_Af293	630829	T	T	T	G	G
Chr3_A_fumigatus_Af293	630866	C	C	C	T	T
Chr3_A_fumigatus_Af293	631079	A	A	A	G	G
Chr3_A_fumigatus_Af293	631469	C	C	C	A	A
Chr3_A_fumigatus_Af293	631550	T	T	T	A	A
Chr3_A_fumigatus_Af293	631573	T	T	T	G	G
Chr3_A_fumigatus_Af293	631622	A	A	A	G	G
Chr3_A_fumigatus_Af293	643452	T	T	T	C	C
Chr3_A_fumigatus_Af293	656125	GAAAAAAAAAAAAAAAAAGAGCTG	GAAAAAAAAAAAAAAAAAGAGCTG	GAAAAAAAAAAAAAAAAAGAGCTG	GAAAAAAAAAAAAAAAAGAGCTG	GAAAAAAAAAAAAAAAAGAGCTG
Chr3_A_fumigatus_Af293	669831	G	G	G	A	A
Chr3_A_fumigatus_Af293	670320	G	G	G	A	A
Chr3_A_fumigatus_Af293	670332	G	G	G	A	A
Chr3_A_fumigatus_Af293	670343	G	G	G	A	A
Chr3_A_fumigatus_Af293	670426	ATCATTG	GTCATTG	GTCATTG	GTCATTA	GTCATTA
Chr3_A_fumigatus_Af293	671510	G	G	G	A	A
Chr3_A_fumigatus_Af293	671568	G	G	G	A	A
Chr3_A_fumigatus_Af293	672393	G	G	G	A	A
Chr3_A_fumigatus_Af293	672406	G	G	G	A	A
Chr3_A_fumigatus_Af293	672465	G	G	G	A	A
Chr3_A_fumigatus_Af293	672471	TGTTCGCAGC	CGTTCGCAGC	CGTTCGCAGC	CATTCGCAGC	CATTCGCAGC
Chr3_A_fumigatus_Af293	672503	G	G	G	A	A
Chr3_A_fumigatus_Af293	672508	CG	CG	CG	CA	CA
Chr3_A_fumigatus_Af293	672558	GAGAC	GAGAC	GAGAC	AAGAC	AAGAC
Chr3_A_fumigatus_Af293	672605	G	G	G	A	A
Chr3_A_fumigatus_Af293	672646	CACA	CGCC	CGCC	TGCA	TGCA
Chr3_A_fumigatus_Af293	672656	C	C	C	T	T
Chr3_A_fumigatus_Af293	672671	G	G	G	A	A
Chr3_A_fumigatus_Af293	672705	CTATG	CTATG	CTATG	CTATA	CTATA
Chr3_A_fumigatus_Af293	673020	T	T	T	C	C
Chr3_A_fumigatus_Af293	673239	GCCGGTG	GCCGGTG	GCCGGTG	ACCAGTA	ACCAGTA
Chr3_A_fumigatus_Af293	673251	C	C	C	T	T
Chr3_A_fumigatus_Af293	673260	TG	CG	CG	CA	CA
Chr3_A_fumigatus_Af293	676597	GCGACGAGGA	GCGACGAGGG	GCGACGAGGG	ACGACGAGGG	ACGACGAGGG
Chr3_A_fumigatus_Af293	686321	A	A	A	G	G
Chr3_A_fumigatus_Af293	700296	G	G	G	C	C
Chr3_A_fumigatus_Af293	711904	T	T	T	A	A
Chr3_A_fumigatus_Af293	724430	G	G	G	C	C
Chr3_A_fumigatus_Af293	732633	C	C	C	T	T
Chr3_A_fumigatus_Af293	738350	C	C	C	A	A
Chr3_A_fumigatus_Af293	770901	C	C	C	A	A
Chr3_A_fumigatus_Af293	797567	G	G	G	T	T
Chr3_A_fumigatus_Af293	797652	C	C	C	T	T
Chr3_A_fumigatus_Af293	798530	T	T	T	C	C
Chr3_A_fumigatus_Af293	803175	G	G	G	A	A
Chr3_A_fumigatus_Af293	810840	G	G	G	T	T
Chr3_A_fumigatus_Af293	810871	GCG	GCTTTGGGGGAGATCAATGGATTCTAAACG	GCTTTGGGGGAGATCAATGGATTCTAAACG	GCTTTGGGGGAGATCAATGGATTCCAAACG	GCTTTGGGGGAGATCAATGGATTCCAAACG
Chr3_A_fumigatus_Af293	819291	C	C	C	T	T
Chr3_A_fumigatus_Af293	837401	C	C	C	T	T
Chr3_A_fumigatus_Af293	837411	G	G	G	A	A
Chr3_A_fumigatus_Af293	837417	G	G	G	A	A
Chr3_A_fumigatus_Af293	837460	CATAC	CATAC	CATAC	TATAT	TATAT
Chr3_A_fumigatus_Af293	837492	C	C	C	T	T
Chr3_A_fumigatus_Af293	837523	CGCACG	TGCATA	TGCATA	TGCACA	TGCACA
Chr3_A_fumigatus_Af293	837898	C	C	C	T	T
Chr3_A_fumigatus_Af293	838068	CA	TA	TA	TG	TG
Chr3_A_fumigatus_Af293	838468	C	C	C	T	T
Chr3_A_fumigatus_Af293	838799	C	C	C	T	T
Chr3_A_fumigatus_Af293	838847	C	C	C	T	T
Chr3_A_fumigatus_Af293	838876	CGCC	CGCC	CGCC	TGCT	TGCT
Chr3_A_fumigatus_Af293	838901	C	C	C	T	T
Chr3_A_fumigatus_Af293	838928	C	C	C	T	T
Chr3_A_fumigatus_Af293	838996	C	C	C	T	T
Chr3_A_fumigatus_Af293	850596	C	C	C	T	T
Chr3_A_fumigatus_Af293	850605	A	A	A	G	G
Chr3_A_fumigatus_Af293	851040	C	C	C	A	A
Chr3_A_fumigatus_Af293	908808	G	G	G	A	A
Chr3_A_fumigatus_Af293	917374	C	C	C	T	T
Chr3_A_fumigatus_Af293	918810	C	C	C	A	A
Chr3_A_fumigatus_Af293	926343	G	G	G	A	A
Chr3_A_fumigatus_Af293	926785	C	C	C	T	T
Chr3_A_fumigatus_Af293	929269	C	C	C	T	T
Chr3_A_fumigatus_Af293	933806	C	C	C	T	T
Chr3_A_fumigatus_Af293	934476	A	A	A	T	T
Chr3_A_fumigatus_Af293	935439	G	G	G	A	A
Chr3_A_fumigatus_Af293	935720	G	G	G	A	A
[truncated: 4,066 more rows]
