# Supplementary material for: Comparative Genomics Reveals a Single Nucleotide Deletion in pksP That Results in White-Spore Phenotype in Natural Variants of Aspergillus fumigatus
Source: Front Fungal Biol. 2022 Jun 7;3:897954. doi: 10.3389/ffunb.2022.897954 (PMC10512363; doi:10.3389/ffunb.2022.897954)
Supplement: Supplementary file 2 [file DataSheet_2.xlsx]

## Sheet: candidate_SNPs_snpeff_HIGH-IMPA
Datasheet S2. High-Impact mutations (as annotated by SnpEff) in white-spore candidate genes.
Chr	Pos	SnpEff Annotation	Gene	Af293	IFM47072	IFM59985	IP_23	IP_24
Chr1	697055	frameshift_variant	Afu1g02390	ATC	ATC	ATC	ATTC	ATTC
Chr1	773013	frameshift_variant	Afu1g02660	TCCCCCCTTTTTT	TCCCCCCTTTTTT	TCCCCCCTTTTTT	TCCCCCCCTTTTTT	TCCCCCCCTTTTTT
Chr1	1888426	stop_gained, splice_region_variant	Afu1g06590	AG	AG	AG	TA	TA
Chr1	1919202	frameshift_variant	Afu1g06700	ATTTTTTTTTGTTCA	ATTTTTTTTTTTTTGTTCA	ATTTTTTTTTTTTTGTTCA	ATTTTTTTTTTTTGTTCA	ATTTTTTTTTTTTGTTCA
Chr1	3545885	stop_gained	Afu1g13320	G	G	G	A	A
Chr1	3797352	frameshift_variant	Afu1g14210	CCGGGGGGC	CCGGGGGGC	CCGGGGGGC	CC	CC
Chr1	3953178	stop_gained	Afu1g14760	GCCTG	GCCTG	GCCTG	ATTTA	ATTTA
Chr1	3953247	stop_gained	Afu1g14760	CG	CG	CG	TA	TA
Chr1	4601050	frameshift_variant	Afu1g16870	CATGAACACAGCCGGAATGTGTGTAGA	CATGAACACAGCCGGAATGTGTGTAGA	CATGAACACAGCCGGAATGTGTGTAGA	CA	CA
Chr2	51100	frameshift_variant	Afu2g00250	GCAAGAGTGGTTGGCC	GCAAGAGTGGTTGGCC	GCAAGAGTGGTTGGCC	GC	GC
Chr2	1033882	frameshift_variant	Afu2g03880	GAAAAAAAGGC	GAAAAAAAGGC	GAAAAAAAGGC	GAAAAAAAAGGC	GAAAAAAAAGGC
Chr2	2540892	start_lost	Afu2g09920	T	T	T	C	C
Chr2	3703614	frameshift_variant	Afu2g14150	CGTG	CGTG	CGTG	CG	CG
Chr2	4692995	frameshift_variant	Afu2g17600	CGGGGTC	CGGGGTC	CGGGGTC	CGGGTC	CGGGTC
Chr2	4700976	frameshift_variant	Afu2g17620	GAAAAAAAAAAAAGCAATG	GAAAAAAAAAAAAAAAGCAATG	GAAAAAAAAAAAAAAAGCAATG	GAAAAAAAAAAAAAGCAATG	GAAAAAAAAAAAAAGCAATG
Chr2	4738399	start_lost	Afu2g17815	A	A	A	T	T
Chr2	4839968	stop_gained	Afu2g18100	G	G	G	A	A
Chr3	29317	start_lost	Afu3g00190	GACC	AACC	AACC	AACT	AACT
Chr3	229899	frameshift_variant	Afu3g00980	AGGGGGGGGGGATAA	AGGGGGGGGGGATAA	AGGGGGGGGGGATAA	AGGGGGGGGGGGATAA	AGGGGGGGGGGGATAA
Chr3	491410	frameshift_variant	Afu3g02000	CTTTTTGGTGTG	CTTTTTGGTGTG	CTTTTTGGTGTG	CTTTTGGTGTG	CTTTTGGTGTG
Chr3	500196	frameshift_variant, missense_variant	Afu3g02030	ACAAAT	ACAAAT	ACAAAT	AAAAA	AAAAA
Chr3	672705	stop_gained	Afu3g02650	CTATG	CTATG	CTATG	CTATA	CTATA
Chr3	1424424	frameshift_variant, stop_lost	Afu3g05830	CTTTTTTTTTTTTTTTTTTTTTATTGCGGA	CTTTTTTTTTTTTTTATTGCGGA	CTTTTTTTTTTTTTTATTGCGGA	CTTTTTTTTTTTTTTTTATTGCGGA	CTTTTTTTTTTTTTTTTATTGCGGA
Chr3	1952014	splice_acceptor_variant, intron_variant	Afu3g07730	T	T	T	A	A
Chr3	3974295	splice_donor_variant, intron_variant	Afu3g15070	C	C	C	T	T
Chr3	3986496	frameshift_variant	Afu3g15150	CAATT	CAATT	CAATT	CAAAATT	CAAAATT
Chr3	3986881	frameshift_variant, missense_variant	Afu3g15150	AGCCAG	AGCCAG	AGCCAG	GGCCAAG	GGCCAAG
Chr3	3988014	frameshift_variant	Afu3g15170	TGGAT	TGGAT	TGGAT	TGGGAT	TGGGAT
Chr4	431344	frameshift_variant	Afu4g01600	CGCCCCCCCCCCACAAG	CGCCCCCCCCCACAAG	CGCCCCCCCCCACAAG	CCCCCCCCCCCACAAG	CCCCCCCCCCCACAAG
Chr4	431409	frameshift_variant, missense_variant	Afu4g01600	ATT	ATT	ATT	AC	AC
Chr4	1298133	frameshift_variant	Afu4g04612	TAAAAAAAAAAAAAAATAGCG	TAAAAAAAAAAAAAATAGCG	TAAAAAAAAAAAAAATAGCG	TAAAAAAAAAAAAATAGCG	TAAAAAAAAAAAAATAGCG
Chr4	1336071	frameshift_variant, start_lost	Afu4g04740	CAAAAAAAAAAAAAAAAAAAAAAAATGCCTC	CAAAAAAAAAAAAAAAAAATGCCTC	CAAAAAAAAAAAAAAAAAATGCCTC	CAAAAAAAAAAAAAAAAAAATGCCTC	CAAAAAAAAAAAAAAAAAAATGCCTC
Chr4	3432696	stop_gained	Afu4g13110	A	A	A	C	C
Chr4	3657083	stop_gained	Afu4g14020	C	C	C	T	T
Chr4	3657320	frameshift_variant	Afu4g14020	GAAAAACT	GAAAAACT	GAAAAACT	GAAAAAACT	GAAAAAACT
Chr4	3657370	frameshift_variant, missense_variant	Afu4g14020	GAATAAC	GATAAC	GATAAC	GGTAAC	GGTAAC
Chr4	3767664	stop_gained	Afu4g14310	C	C	C	T	T
Chr5	295789	splice_donor_variant, intron_variant	Afu5g01180	A	A	A	G	G
Chr5	512707	frameshift_variant	Afu5g02000	GCG	GCG	GCG	GG	GG
Chr5	939232	frameshift_variant	Afu5g03470	GAAATTC	GAAATTC	GAAATTC	GAATTC	GAATTC
Chr5	1474184	stop_gained	Afu5g06180	CG	CG	CG	TA	TA
Chr5	1728681	frameshift_variant	Afu5g06980	CGGGGGGGGTAT	CGGGGGGGGTAT	CGGGGGGGGTAT	CGGGGGGGGGTAT	CGGGGGGGGGTAT
Chr5	1886016	stop_gained	Afu5g07540	G	G	G	A	A
Chr5	2790510	stop_gained	Afu5g10910	A	A	A	T	T
Chr5	2857277	frameshift_variant, stop_gained, missense_variant	Afu5g11180	GAATA	GAATA	GAATA	GATT	GATT
Chr5	2893400	frameshift_variant	Afu5g11300	TAACT	TAACT	TAACT	TCAACT	TCAACT
Chr5	3933380	stop_gained	Afu5g15130	CGACC	TGACC	TGACC	TAACT	TAACT
Chr5	3933467	stop_gained	Afu5g15130	CATGCAGGGAAGCCAGACCGCG	TATATAGGGAAGCCAGACCGCG	TATATAGGGAAGCCAGACCGCG	CATGCAGGGAAGCCAGACCGCA	CATGCAGGGAAGCCAGACCGCA
Chr6	121600	frameshift_variant	Afu6g00480	GCCCCCCCCACTT	GCCCCCCCCCCACTT	GCCCCCCCCCCACTT	GCCCCCCCCCCCACTT	GCCCCCCCCCCCACTT
Chr6	709900	splice_donor_variant, intron_variant	Afu6g03330	T	T	T	C	C
Chr6	1408151	frameshift_variant	Afu6g06520	CGT	CGT	CGT	CT	CT
Chr6	2532018	stop_gained	Afu6g10240	C	C	C	T	T
Chr6	3777788	stop_gained	Afu6g14720	G	G	G	A	A
Chr6	3777845	stop_gained	Afu6g14720	GGACGA	AGACAG	AGACAG	GGATAG	GGATAG
Chr7	16778	stop_gained	Afu7g00100	G	G	G	A	A
Chr7	279859	frameshift_variant	Afu7g01050	CGT	CGT	CGT	CT	CT
Chr7	1204774	stop_gained	Afu7g05090	C	C	C	T	T
Chr8	167497	frameshift_variant	Afu8g00720	CGC	CGC	CGC	CC	CC
Chr8	309579	frameshift_variant	Afu8g01270	ATTTTGA	ATTTTGA	ATTTTGA	ATTTGA	ATTTGA
Chr8	313036	stop_gained	Afu8g01280	C	C	C	T	T
Chr8	606280	frameshift_variant	Afu8g02260	CAAAGT	CAAAGT	CAAAGT	CAAAAGT	CAAAAGT
Chr8	638784	stop_gained	Afu8g02360	T	T	T	A	A
Chr8	649059	frameshift_variant, stop_gained	Afu8g02420	AGAATA	AGAATA	AGAATA	AGAATGAATA	AGAATGAATA
Chr8	1457509	stop_gained	Afu8g06132	GGCA	GGCA	GGCA	CGCT	CGCT
